# Supplementary material for: Glycerol supports growth of the Trypanosoma brucei bloodstream forms in the absence of glucose: Analysis of metabolic adaptations on glycerol-rich conditions
Source: PLoS Pathog. 2018 Nov 1;14(11):e1007412. doi: 10.1371/journal.ppat.1007412 (PMC6245841; doi:10.1371/journal.ppat.1007412)
Supplement: S1 Table — (XLS) [file ppat.1007412.s002.xls]

## Sheet: S1 Table - Analyse up-down 
S1 Table. Proteins up- or down-regulated at least by 2-fold in BSF adapted to CMM_Glyc/GlcNAca
a, The complete data set is shown in S2 Table.
b, Tb927.7.7530; Tb927.6.170; Tb927.6.180; Tb927.6.190; Tb927.7.6050; Tb927.7.6060; Tb927.7.6070; Tb927.7.7520; Tb927.8.7590; Tb927.8.7860; Tb927.8.7870; Tb927.8.7890; Tb927.8.7900; Tb927.8.7910; Tb927.8.7920; Tb927.8.7940
		Number of	Number of	Confidence	CMM_Glc			CMM_Glyc/GlcNAc			Ratio		CMM_Glc			CMM_Glyc/GlcNAc
ID	Protein name	peptides	unique	score							Glyc/
		detected	peptides		Mean	±SD	±SD (%)	Mean	±SD	±SD (%)	Glc		Exp 1	Exp 2	Exp 3	Exp 1	Exp 2	Exp 3
DOWN-REGULATED IN CMM_Glyc/GlcNAc
Tb927.9.12550-Tb927.9.12630	glycerol kinase, glycosomal (GK)	84	83	4508.11	9.80621e+08	2.27125e+07	2.31613	2.47758e+08	3.13393e+06	1.26491	0.25		9.72763e+08	1.01152e+09	9.57579e+08	2.45812e+08	2.45283e+08	2.5218e+08
Tb927.5.370; Tb927.5.390	75 kDa invariant surface glycoprotein (ISG75)	12	4	465.73	4.43516e+06	275512	6.212	1.15225e+06	24098.2	2.09139	0.26		4.11541e+06	4.78786e+06	4.40221e+06	1.12015e+06	1.1584e+06	1.17821e+06
Tb927.5.360; Tb927.5.350; Tb927.5.400	75 kDa invariant surface glycoprotein (ISG75)	15	7	423.42	5.73654e+06	212905	3.71138	1.84108e+06	197559	10.7306	0.32		6.0161e+06	5.69362e+06	5.49992e+06	1.56477e+06	1.94341e+06	2.01506e+06
Tb927.11.1440	hypothetical protein, conserved	3	3	55	311944	40887	13	120315	47155	39	0.39		258893	358391	318547	150719	156515	53712
Tb927.3.4630	UDP-glucose:glycoprotein glucosyltransferase	6	5	236.62	1.47103e+06	163580	11.1201	655139	43438.7	6.63045	0.45		1.63255e+06	1.5337e+06	1.24684e+06	694988	675706	594725
Tb11.01.1680; Tb927.11.13003; Tb927.11.9920	polyubiquitin	20	20	739.732	2.31991e+08	4.19141e+06	1.80671	1.0784e+08	3.98549e+06	3.69574	0.46		2.37432e+08	2.27234e+08	2.31306e+08	1.02923e+08	1.07913e+08	1.12684e+08
Tb927.11.6790	predicted WD40 repeat protein	3	3	6	504013	50589	10	235870	61037	26	0.47		493363	570606	448069	169697	316957	220956
Tb927.7.210	Proline dehydrogenase (PRODH)	3	3	47	914949	77276	8	442608	77321	17	0.48		874730	1023059	847057	353967	542379	431477
UP-REGULATED IN CMM_Glyc/GlcNAc
Tb927.8.8120	hypothetical protein, conserved	4	4	245.71	49788.6	6918.24	13.8952	423570	98010.8	23.1392	8.51		40776.9	57593.7	50995.3	293911	445965	530833
Tb927.10.350	protein kinase (PK4)	3	3	72.82	6.60857e+06	864626	13.0834	4.58637e+07	5.13487e+06	11.1959	6.94		7.52232e+06	6.85538e+06	5.44802e+06	5.01648e+07	4.87803e+07	3.8646e+07
Tb927.9.16160	variant surface glycoprotein (VSG, pseudogene)	3	3	37.87	5.06276e+07	8.71399e+06	17.2119	2.98011e+08	3.33539e+07	11.1922	5.89		4.70989e+07	4.21664e+07	6.26175e+07	2.50897e+08	3.23563e+08	3.19571e+08
Tb927.6.2930	ATPase family associated with various cellular activities	5	5	52.2562	794309	37271.6	4.69233	3.75488e+06	95384.8	2.54029	4.73		742393	812372	828161	3.63318e+06	3.76534e+06	3.86612e+06
Tb927.6.3940	Autophagy-related protein 27	7	7	117.579	2.12727e+07	309978	1.45716	9.34978e+07	7.86632e+06	8.41337	4.40		2.14032e+07	2.0845e+07	2.15698e+07	1.01384e+08	9.63495e+07	8.27596e+07
Tb927.3.4980	hypothetical protein, conserved, frameshift	4	4	143.6	5.95879e+06	2.42102e+06	40.6295	2.43739e+07	4.81009e+06	19.7346	4.09		8.50176e+06	2.70186e+06	6.67274e+06	1.81508e+07	2.51065e+07	2.98645e+07
Tb927.8.6110	3-hydroxy-3-methylglutaryl-CoA synthase (HMGS)	14	14	666.497	1.01686e+08	7.62312e+06	7.49671	3.76475e+08	3.13597e+07	8.32981	3.70		1.07921e+08	1.06185e+08	9.09521e+07	3.62329e+08	3.47147e+08	4.19949e+08
Tb927.9.9860	Hsp70 protein	18	18	770.29	7.65224e+07	1.36488e+06	1.78363	2.6651e+08	2.27604e+06	0.854016	3.48		7.84021e+07	7.59626e+07	7.52025e+07	2.63454e+08	2.68913e+08	2.67163e+08
Tb927.11.7840	ribonucleoside-diphosphate reductase large chain	14	14	462.902	2.18771e+07	711243	3.25108	7.39569e+07	1.3047e+07	17.6413	3.38		2.08896e+07	2.22057e+07	2.25362e+07	5.69278e+07	7.63197e+07	8.86231e+07
Tb927.5.2850	radial spoke protein RSP2	8	5	112.4	7.5673e+07	3.07657e+06	4.06561	2.54147e+08	1.25451e+07	4.93614	3.36		7.3917e+07	7.31034e+07	7.99985e+07	2.4407e+08	2.46539e+08	2.71831e+08
Tb927.7.190	thimet oligopeptidase	12	10	492.266	1.60152e+07	1.45075e+06	9.05856	4.57074e+07	2.5701e+06	5.62293	2.85		1.46586e+07	1.80265e+07	1.53605e+07	4.86236e+07	4.6128e+07	4.23705e+07
Tb927.7.7530; etc.b	receptor-type adenylate cyclase (GRESAG4)	10	6	248.325	669889	90254.4	13.4731	1.76167e+06	191746	10.8843	2.63		666517	561074	782074	2.01649e+06	1.71455e+06	1.55396e+06
Tb927.3.1110	Putative intraflagellar transport protein A1	11	11	392.588	1.22564e+07	303950	2.47992	3.21578e+07	3.6589e+06	11.3779	2.62		1.25735e+07	1.18466e+07	1.23492e+07	2.7306e+07	3.61414e+07	3.30261e+07
Tb927.11.2670	Nucleoporin NUP59	7	5	296.879	3.50608e+06	136257	3.8863	9.16293e+06	1.00368e+06	10.9537	2.61		3.69661e+06	3.38584e+06	3.4358e+06	7.84564e+06	9.36372e+06	1.02794e+07
Tb927.3.5660	UDP-GlcNAc:alpha3-D-mannoside beta-1,2-N-acetylglucosaminyltransferase I	4	4	72.4678	198077	50978.1	25.7365	516769	44418.6	8.59544	2.61		260847	135982	197404	460290	568822	521196
Tb927.10.1390	hypoxanthine-guanine phosphoribosyltransferase (HGPRT)	13	11	432.637	2.31586e+07	1.0187e+06	4.39878	5.4542e+07	2.80335e+06	5.13981	2.26		2.2137e+07	2.45491e+07	2.27897e+07	5.79976e+07	5.44971e+07	5.11312e+07
Tb927.10.12180	hypothetical protein, conserved	3	3	136.64	287704	48829	16.972	640393	77025.6	12.0279	2.23		219870	310426	332815	684179	704880	532120
Tb11.1780	retrotransposon hot spot protein 1 (RHS1, pseudogene)	7	3	221.96	978313	139895	14.2996	2.08215e+06	56533.1	2.71513	2.13		787121	1.02986e+06	1.11796e+06	2.03152e+06	2.16105e+06	2.05389e+06
Tb927.2.2120	Serine/threonine-protein kinase NEK22	4	4	116.144	5.61379e+06	258898	4.61182	1.17657e+07	216970	1.84409	2.10		5.90799e+06	5.65545e+06	5.27794e+06	1.19583e+07	1.18763e+07	1.14626e+07
Tb927.8.7780; Tb927.4.4550	hypothetical protein, conserved	3	3	154.64	705389	52998.3	7.51334	1.43275e+06	65645.7	4.58181	2.03		634994	718301	762872	1.49239e+06	1.34131e+06	1.46454e+06
Tb927.8.5600	transaldolase	5	5	122.32	5.43854e+06	282157	5.18811	1.10429e+07	814402	7.37486	2.03		5.04252e+06	5.67893e+06	5.59417e+06	9.89559e+06	1.17036e+07	1.15296e+07
