# Supplementary material for: Glycerol supports growth of the Trypanosoma brucei bloodstream forms in the absence of glucose: Analysis of metabolic adaptations on glycerol-rich conditions
Source: PLoS Pathog. 2018 Nov 1;14(11):e1007412. doi: 10.1371/journal.ppat.1007412 (PMC6245841; doi:10.1371/journal.ppat.1007412)
Supplement: S2 Table — (XLS) [file ppat.1007412.s003.xls]

## Sheet: S2 Table - Raw data
S2 Table. Proteome comparison between BSF adapted to CMM_Glc and CMM_Glyc/GlcNAc
		Number of	Number of	Confidence	CMM_Glc			CMM_Glyc/GlcNAc			Ratio		CMM_Glc			CMM_Glyc/GlcNAc
ID	Protein name	peptides	unique	score							Glyc/
		detected	peptides		Mean	±SD	±SD (%)	Mean	±SD	±SD (%)	Glc		Exp 1	Exp 2	Exp 3	Exp 1	Exp 2	Exp 3
Tb927.9.12590 ;Tb927.9.12550 ;Tb927.9.12570 ;Tb927.9.12610	glycerol kinase, glycosomal	84	83	4508.11	9.80621e+08	2.27125e+07	2.31613	2.47758e+08	3.13393e+06	1.26491	0.252654		9.72763e+08	1.01152e+09	9.57579e+08	2.45812e+08	2.45283e+08	2.5218e+08
Tb927.5.370 ;Tb927.5.390	75 kDa invariant surface glycoprotein, putative	12	4	465.73	4.43516e+06	275512	6.212	1.15225e+06	24098.2	2.09139	0.2598		4.11541e+06	4.78786e+06	4.40221e+06	1.12015e+06	1.1584e+06	1.17821e+06
Tb927.5.360 ;Tb927.5.350 ;Tb927.5.400	75 kDa invariant surface glycoprotein	15	7	423.42	5.73654e+06	212905	3.71138	1.84108e+06	197559	10.7306	0.320939		6.0161e+06	5.69362e+06	5.49992e+06	1.56477e+06	1.94341e+06	2.01506e+06
Tb927.11.1440	hypothetical protein, conserved	3	3	55.4306	311944	40887.4	13.1073	120315	47155.2	39.193	0.385695		258893	358391	318547	150719	156515	53711.8
Tb927.3.4630	UDP-glucose:glycoprotein glucosyltransferase, putative	6	5	236.62	1.47103e+06	163580	11.1201	655139	43438.7	6.63045	0.445361		1.63255e+06	1.5337e+06	1.24684e+06	694988	675706	594725
Tb927.11.13003 ;Tb927.11.9920	polyubiquitin, putative	20	20	739.732	2.31991e+08	4.19141e+06	1.80671	1.0784e+08	3.98549e+06	3.69574	0.464846		2.37432e+08	2.27234e+08	2.31306e+08	1.02923e+08	1.07913e+08	1.12684e+08
Tb927.11.6790	predicted WD40 repeat protein	3	3	5.61103	504013	50589.1	10.0373	235870	61036.7	25.8773	0.467984		493363	570606	448069	169697	316957	220956
Tb927.7.210	Proline dehydrogenase, mitochondrial	3	3	46.98	914949	77275.6	8.44589	442608	77320.6	17.4693	0.483751		874730	1.02306e+06	847057	353967	542379	431477
Tb927.11.540.1 ;Tb927.11.540.2	ABC transporter, mitochondrial, putative	3	3	116.661	461336	94209	20.4209	235701	101839	43.2068	0.510909		383938	593951	406119	102965	253667	350470
Tb927.10.1970	CHAT domain containing protein, putative	3	3	125.08	257506	24669.5	9.58015	137467	34589.8	25.1623	0.53384		285447	261629	225443	141966	177402	93033.5
Tb927.8.7020	peptidase, putative	5	4	121.789	671509	95780.5	14.2635	359634	18374.4	5.1092	0.53556		785377	678108	551042	348110	345226	385566
Tb927.8.6580	Succinate dehydrogenase [ubiquinone] flavoprotein subunit, mitochondrial	8	8	294.25	3.49149e+06	270499	7.74736	1.87815e+06	131210	6.98614	0.537922		3.77008e+06	3.12516e+06	3.57923e+06	1.83815e+06	2.05507e+06	1.74123e+06
Tb927.11.10990	translation initiation factor 2 subunit, putative	3	3	68.1	1.12214e+06	86782	7.73364	627175	82381.3	13.1353	0.558911		1.0209e+06	1.11267e+06	1.23284e+06	741483	589525	550518
Tb927.10.9360	L-2-hydroxyglutarate dehydrogenase, mitochondrial, putative	7	7	143.954	4.87631e+06	200082	4.10314	2.76924e+06	197685	7.13861	0.567897		4.59521e+06	4.98884e+06	5.04489e+06	2.95614e+06	2.85585e+06	2.49574e+06
Tb927.10.14610	leucine-rich repeat protein (LRRP), putative	3	3	77.6071	342487	28154.9	8.22071	201289	27617	13.72	0.587728		311443	379602	336417	240136	178368	185364
Tb927.11.3510	hypothetical protein, conserved	3	3	86.78	521154	113000	21.6826	307175	41278	13.4379	0.589413		648350	373774	541338	358702	305170	257652
Tb927.9.5890	solanesyl-diphosphate synthase, putative	5	4	193.123	1.79622e+06	96998	5.40012	1.0589e+06	45080.2	4.25727	0.589516		1.93339e+06	1.72859e+06	1.72668e+06	1.0663e+06	1.11004e+06	1.00036e+06
Tb927.3.3850	COPII coat assembly protein sec16	5	5	162.849	1.45651e+06	55334.5	3.7991	864734	64391	7.44633	0.593701		1.52625e+06	1.4524e+06	1.3909e+06	775048	923237	895918
Tb927.10.8540	chaperone protein DnaJ, putative	4	4	72.1791	1.65924e+06	74346.9	4.48078	989275	141870	14.3408	0.596222		1.6102e+06	1.76431e+06	1.60322e+06	1.18466e+06	852111	931050
Tb927.10.520	Mitochondrial ATP synthase subunit, putative	4	4	149.8	1.38464e+06	138679	10.0155	825583	84755.8	10.2662	0.596244		1.51442e+06	1.4471e+06	1.19241e+06	707269	868108	901372
Tb927.6.2940	phosphopantothenoylcysteine decarboxylase, putative	3	3	121.305	524648	96547.6	18.4023	316100	59152.7	18.7133	0.602499		582881	602485	388579	386777	319520	242004
Tb927.8.6330	WD domain, G-beta repeat/PFU (PLAA family ubiquitin binding), putative	4	4	134.085	647256	42544.5	6.57305	394442	77446.7	19.6345	0.609406		682005	672418	587344	431860	464878	286587
Tb927.11.2690	succinyl-coA:3-ketoacid-coenzyme A transferase, mitochondrial precursor, putative	13	12	443.416	1.83619e+07	646475	3.52075	1.13068e+07	422818	3.73951	0.615776		1.83231e+07	1.91723e+07	1.75902e+07	1.13599e+07	1.07644e+07	1.1796e+07
Tb927.5.3800	glutamine hydrolysing (not ammonia-dependent) carbomoyl phosphate synthase, putative	24	23	766.145	1.37944e+07	799954	5.79914	8.53998e+06	194947	2.28276	0.619092		1.26942e+07	1.41163e+07	1.45727e+07	8.79577e+06	8.50117e+06	8.32301e+06
Tb927.5.3830	dihydroorotate oxidase	4	4	89.9341	2.31789e+06	155988	6.72976	1.43544e+06	125191	8.72148	0.619286		2.13815e+06	2.51852e+06	2.297e+06	1.6122e+06	1.35572e+06	1.33839e+06
Tb927.8.570	proteasome regulatory non-ATP-ase subunit 10	5	5	241.26	3.17521e+06	125955	3.96682	1.9758e+06	261349	13.2275	0.622258		3.01028e+06	3.31594e+06	3.19942e+06	2.32519e+06	1.90553e+06	1.69669e+06
Tb927.11.13520	hypothetical protein, conserved	5	5	122.621	1.30721e+06	204738	15.6622	838654	16279.3	1.94112	0.641561		1.0442e+06	1.54358e+06	1.33384e+06	828542	861621	825798
Tb927.9.5410	hypothetical protein, conserved	4	4	181.982	940033	62435.5	6.64185	605279	45690.3	7.54863	0.643892		994326	973189	852583	580033	566392	669414
Tb927.9.9290	polyadenylate-binding protein 1	5	5	220.33	1.42245e+07	369478	2.59747	9.16868e+06	609351	6.646	0.644569		1.46554e+07	1.4265e+07	1.37531e+07	9.40214e+06	9.77035e+06	8.33357e+06
Tb927.10.5670	N-acetyltransferase subunit Nat1, putative	4	4	68.7258	774130	30526.7	3.94336	500702	69372.6	13.8551	0.646793		731241	799842	791309	408615	517442	576050
Tb927.9.7770	spermidine synthase	10	10	358.59	1.3207e+07	336649	2.54902	8.83573e+06	912930	10.3323	0.66902		1.28805e+07	1.30701e+07	1.36703e+07	1.01267e+07	8.17814e+06	8.20231e+06
Tb927.6.1080	hydroxyacylglutathione hydrolase, putative	5	3	103.346	2.71063e+06	140395	5.17943	1.81653e+06	129721	7.14114	0.670151		2.90733e+06	2.63564e+06	2.5889e+06	1.858e+06	1.95056e+06	1.64103e+06
Tb927.8.980	phosphoacetylglucosamine mutase	15	14	490.667	1.02597e+07	439682	4.28554	6.88661e+06	242474	3.52094	0.671232		1.01567e+07	1.08422e+07	9.78009e+06	7.19946e+06	6.85178e+06	6.6086e+06
Tb927.8.1840	Sec7 domain containing protein, putative	5	4	161.179	481006	33293.9	6.92173	323706	90535.1	27.9683	0.672977		438281	485231	519505	409659	362912	198547
Tb927.11.8160	dynein heavy chain, putative	12	11	260.677	2.12284e+07	1.68029e+06	7.91526	1.43481e+07	356773	2.48655	0.675892		1.95233e+07	2.06477e+07	2.35143e+07	1.47985e+07	1.3926e+07	1.43199e+07
Tb927.9.1750	Fibronectin type III domain containing protein, putative	3	3	80.1349	651180	42756.1	6.56594	440751	62363.2	14.1493	0.676849		593312	664929	695299	432896	368603	520754
Tb927.9.13520	Importin 1	5	4	96.3261	759657	13787.5	1.81496	514942	48904.5	9.49709	0.677861		753058	747067	778846	471130	583193	490503
Tb927.6.1570 ;Tb927.9.8680	2-hydroxy-3-oxopropionate reductase, putative	10	9	277.505	9.11702e+06	549631	6.02863	6.27346e+06	17276.6	0.275391	0.688104		9.03777e+06	9.8263e+06	8.487e+06	6.25789e+06	6.29755e+06	6.26493e+06
Tb927.6.940 ;Tb927.6.930	metacaspase MCA2	5	5	162.56	1.73857e+06	99770.2	5.73865	1.19654e+06	134923	11.2762	0.688231		1.71995e+06	1.869e+06	1.62675e+06	1.01755e+06	1.34329e+06	1.22877e+06
Tb927.10.4940	serine/threonine protein kinase, putative	3	3	81.3	900534	79061.7	8.77942	621385	72561.9	11.6774	0.690019		788768	959125	953709	723984	568366	571805
Tb927.8.8280	hypothetical protein, conserved	3	3	86.24	2.2682e+06	172457	7.60328	1.5748e+06	69342.7	4.40327	0.694296		2.03694e+06	2.45092e+06	2.31674e+06	1.66713e+06	1.55725e+06	1.50002e+06
Tb927.9.3280	exopolyphosphatase	3	3	170.73	577073	98426.2	17.0561	402111	19026.5	4.73166	0.696811		671135	618900	441183	415614	415515	375203
Tb927.10.2770	eukaryotic translation initiation factor 5, putative	9	9	387.77	6.61822e+06	158141	2.38948	4.64493e+06	157489	3.39056	0.70184		6.80868e+06	6.62451e+06	6.42146e+06	4.66945e+06	4.82438e+06	4.44096e+06
Tb927.5.309b ;Tb927.5.310	invariant surface glycoprotein, putative	3	3	151.95	6.07186e+06	412607	6.7954	4.3151e+06	72579.3	1.68198	0.710672		6.51521e+06	5.52163e+06	6.17874e+06	4.40095e+06	4.22345e+06	4.32089e+06
Tb927.11.2520	UDP-n-acetylglucosamine pyrophosphorylase	3	3	156.59	875013	97127	11.1001	625299	131672	21.0574	0.714616		1.00308e+06	853998	767966	459257	781319	635320
Tb927.7.2440	pyrroline-5-carboxylate reductase, putative	3	3	53.7998	362273	35803.7	9.88306	259161	34697.8	13.3885	0.715375		325934	410979	349906	217936	302823	256724
Tb927.9.13785	kinetoplastid membrane protein 11-5	4	3	125.99	5.4949e+06	178350	3.24574	3.98174e+06	227250	5.70731	0.724625		5.30067e+06	5.73137e+06	5.45266e+06	4.29975e+06	3.78252e+06	3.86296e+06
Tb927.10.8720	CCR4-NOT transcription complex subunit 10, putative	4	4	175.28	1.21883e+06	108580	8.90851	884081	34378.8	3.88865	0.725349		1.34896e+06	1.22438e+06	1.08316e+06	903243	835802	913197
Tb927.6.850	ccr4-not transcription complex subunit 2	5	5	67.4003	4.2451e+07	3.02567e+06	7.12744	3.08414e+07	1.39616e+06	4.52692	0.726518		4.30341e+07	4.58305e+07	3.84883e+07	3.25515e+07	3.08409e+07	2.91317e+07
Tb927.9.8450	adenylate kinase	6	5	212.784	2.58548e+06	124289	4.80721	1.88701e+06	161784	8.57358	0.72985		2.74029e+06	2.58016e+06	2.43599e+06	1.67989e+06	1.90638e+06	2.07476e+06
Tb927.5.4420	nucleolar RNA helicase II, putative	9	9	306.709	3.28816e+06	103053	3.13407	2.40919e+06	134159	5.56865	0.732686		3.26262e+06	3.42519e+06	3.17667e+06	2.39084e+06	2.58191e+06	2.25483e+06
Tb927.8.1590	ubiquitin-protein ligase, putative	5	5	86.5099	1.21235e+06	46091.8	3.80187	889150	57578.1	6.47563	0.733413		1.15076e+06	1.22464e+06	1.26163e+06	969925	839851	857674
Tb927.9.9210	60S ribosomal protein L37, putative	3	3	75.8689	2.60708e+06	188347	7.22443	1.93011e+06	345337	17.8921	0.740335		2.52306e+06	2.86799e+06	2.43019e+06	1.49977e+06	1.9453e+06	2.34526e+06
Tb927.11.5440	malic enzyme	12	11	407.74	9.84187e+06	208081	2.11425	7.3689e+06	528318	7.16957	0.74873		9.61648e+06	1.01184e+07	9.79071e+06	7.04234e+06	8.11416e+06	6.9502e+06
Tb927.11.16130	nucleoside diphosphate kinase	14	14	692.24	1.85853e+08	3.4653e+06	1.86453	1.39174e+08	5.66303e+06	4.06902	0.748839		1.82336e+08	1.84657e+08	1.90567e+08	1.39561e+08	1.32053e+08	1.45908e+08
Tb927.7.2500	proteasome regulatory ATPase subunit 1	6	3	133.776	522205	28227.2	5.40538	391571	76999.6	19.6643	0.74984		526398	554489	485729	373060	493758	307893
Tb927.7.3620	tyrosyl-tRNA synthetase, putative	5	5	241.761	3.51903e+06	236095	6.70909	2.651e+06	327509	12.3542	0.753335		3.63009e+06	3.73619e+06	3.1908e+06	2.69673e+06	3.02729e+06	2.22898e+06
Tb927.10.14010	tubulin cofactor C domain-containing protein RP2	3	3	74.32	823775	162775	19.7597	625187	5998.26	0.959436	0.758929		1.03891e+06	645274	787141	618531	633069	623961
Tb927.9.10100	hypothetical protein, conserved	9	6	169.538	2.58805e+06	126418	4.88468	1.96432e+06	190746	9.71055	0.758996		2.46405e+06	2.76159e+06	2.53852e+06	1.83874e+06	1.82035e+06	2.23387e+06
Tb927.8.6150	40S ribosomal protein S8, putative	10	10	497.84	4.33102e+07	2.02914e+06	4.68513	3.2898e+07	903128	2.74524	0.759591		4.23441e+07	4.61333e+07	4.14531e+07	3.41731e+07	3.23248e+07	3.21962e+07
Tb927.8.1510	ATP-dependent RNA helicase DBP2B, putative	7	7	296.489	6.9961e+06	269593	3.85347	5.33204e+06	270954	5.08163	0.762144		6.91137e+06	7.36039e+06	6.71654e+06	5.70851e+06	5.08197e+06	5.20563e+06
Tb927.5.3560	vesicle-associated membrane protein, putative	7	7	326.87	6.84687e+06	398371	5.81829	5.22273e+06	295558	5.65906	0.762791		6.28353e+06	7.13448e+06	7.1226e+06	5.20431e+06	5.59358e+06	4.87031e+06
Tb927.11.3730	leucyl-tRNA synthetase, putative	18	16	587.766	1.89579e+07	846097	4.46303	1.44614e+07	501330	3.46667	0.762819		1.91281e+07	1.98985e+07	1.78471e+07	1.48237e+07	1.37525e+07	1.48081e+07
Tb927.9.11480	Enriched in surface-labeled proteome protein 9	4	4	186.63	3.57066e+06	126701	3.54839	2.73144e+06	81154.9	2.97114	0.764967		3.43314e+06	3.7389e+06	3.53996e+06	2.8453e+06	2.66199e+06	2.68704e+06
Tb927.7.4460	von Willebrand factor type A domain containing protein, putative	4	3	137.56	1.61044e+06	88405.5	5.48952	1.23246e+06	57873.4	4.69575	0.765296		1.6394e+06	1.49063e+06	1.70129e+06	1.3137e+06	1.18323e+06	1.20046e+06
Tb927.6.5120	60S acidic ribosomal protein P2, putative	3	3	100.83	2.8289e+06	47177.4	1.66769	2.17562e+06	149053	6.85107	0.769067		2.8913e+06	2.81817e+06	2.77724e+06	2.32314e+06	2.23225e+06	1.97146e+06
Tb927.7.2340	40S ribosomal protein S15, putative	10	9	598.007	2.67307e+07	718760	2.68889	2.05612e+07	1.84266e+06	8.96186	0.769196		2.60344e+07	2.64376e+07	2.77202e+07	2.31606e+07	1.91027e+07	1.94202e+07
Tb927.7.4790	proteasome beta 6 subunit	6	6	171.35	3.24557e+06	292742	9.01974	2.49818e+06	169084	6.76826	0.76972		3.63534e+06	2.92982e+06	3.17156e+06	2.39931e+06	2.35906e+06	2.73617e+06
Tb927.11.740	eukaryotic translation initiation factor 5A	8	8	239.655	1.92176e+07	435321	2.26522	1.48306e+07	522355	3.52214	0.771722		1.86046e+07	1.95733e+07	1.94749e+07	1.54567e+07	1.48572e+07	1.4178e+07
Tb927.4.2240	Aminotransferase class IV, putative	5	5	130.066	3.14587e+06	222434	7.07065	2.4282e+06	219788	9.0515	0.771868		3.11993e+06	3.43034e+06	2.88734e+06	2.68922e+06	2.44384e+06	2.15153e+06
Tb927.6.2200	DJ-1 family protein, putative	5	5	267.176	1.75053e+07	861732	4.92269	1.35355e+07	789089	5.82978	0.773223		1.67166e+07	1.70951e+07	1.87042e+07	1.43757e+07	1.24794e+07	1.37514e+07
Tb927.9.12110	6-phosphogluconate dehydrogenase, decarboxylating	14	14	462.479	1.09893e+07	390717	3.55544	8.49715e+06	853548	10.0451	0.773223		1.07258e+07	1.15416e+07	1.07003e+07	8.76908e+06	9.37969e+06	7.34268e+06
Tb927.5.1110	60S ribosomal protein L8, putative	5	5	201.35	1.22086e+07	777407	6.36772	9.45713e+06	748131	7.91076	0.774631		1.12469e+07	1.31509e+07	1.22278e+07	8.56325e+06	9.41389e+06	1.03943e+07
Tb927.11.16160	ATP binding protein-like protein	6	5	148.878	1.22688e+06	108410	8.83626	950681	228031	23.986	0.774876		1.13341e+06	1.16837e+06	1.37886e+06	1.27269e+06	774499	804855
Tb927.9.11050	4E-interacting protein, putative	4	4	172.56	1.98246e+06	208130	10.4985	1.53725e+06	72149.6	4.69342	0.775425		2.23529e+06	1.72553e+06	1.98656e+06	1.52433e+06	1.45606e+06	1.63136e+06
Tb927.10.3710	proteasome activator protein PA26	13	13	637.482	2.53201e+07	1.329e+06	5.2488	1.96602e+07	1.16566e+06	5.92904	0.776465		2.443e+07	2.71987e+07	2.43316e+07	2.12984e+07	1.86818e+07	1.90003e+07
Tb927.10.4710	proteasome subunit beta type-2, putative	6	6	141.75	3.35176e+06	434366	12.9593	2.61395e+06	289640	11.0806	0.779873		3.06501e+06	3.02467e+06	3.96561e+06	2.29451e+06	2.55162e+06	2.99572e+06
Tb927.3.3940	RNA-binding protein, putative	3	3	160.44	523707	58355.5	11.1428	409674	34530.1	8.42868	0.782257		600388	458946	511788	399661	373288	456072
Tb927.9.12730	chaperone protein DnaJ, putative	4	4	101.973	3.14735e+06	70011.7	2.22447	2.46495e+06	31184.2	1.26511	0.783182		3.04836e+06	3.19859e+06	3.1951e+06	2.50777e+06	2.43441e+06	2.45266e+06
Tb927.9.2010	kynureninase, putative	5	5	122.9	3.22799e+06	91396.9	2.83139	2.53129e+06	41812	1.65181	0.784169		3.35289e+06	3.19436e+06	3.13672e+06	2.55605e+06	2.56541e+06	2.47241e+06
Tb927.8.2000	cyclophilin, putative	7	6	329.71	5.01783e+06	199958	3.98495	3.9418e+06	412478	10.4642	0.785559		4.73805e+06	5.19331e+06	5.12214e+06	3.6612e+06	3.63922e+06	4.525e+06
Tb927.9.11330	proteasome beta 2 subunit, putative	4	4	102.75	622050	218565	35.1362	488858	105986	21.6803	0.785882		718275	319553	828323	339046	567839	559690
Tb927.10.15180	nucleosome assembly protein, putative	6	6	183.641	5.57374e+06	241862	4.33931	4.38923e+06	117331	2.67317	0.787483		5.87723e+06	5.28537e+06	5.55861e+06	4.25179e+06	4.37742e+06	4.53847e+06
Tb927.8.1540	hypothetical protein, conserved	3	3	111.35	425863	39361.4	9.24274	335620	33520.6	9.98767	0.788093		464198	371741	441651	294169	376266	336423
Tb927.9.8100	nascent polypeptide associated complex subunit, putative	13	12	345.263	2.89062e+07	2.06023e+06	7.12731	2.27879e+07	212955	0.934507	0.78834		3.18198e+07	2.74462e+07	2.74526e+07	2.25254e+07	2.27913e+07	2.3047e+07
Tb927.6.1730	hypothetical protein, conserved	4	4	185.37	411085	53261.4	12.9563	324337	77334.3	23.8438	0.788979		451456	335829	445970	215054	382694	375264
Tb927.11.9470	ADP-ribosylation factor GTPase activating protein, putative	4	4	158.17	9.09624e+06	507334	5.57741	7.17868e+06	616773	8.59174	0.789192		9.78846e+06	8.91354e+06	8.58671e+06	7.16904e+06	7.93884e+06	6.42816e+06
Tb927.10.8020	prolyl endopeptidase	21	21	764.467	2.15483e+07	1.00351e+06	4.65704	1.70164e+07	740724	4.35299	0.789688		2.16999e+07	2.26946e+07	2.02505e+07	1.79404e+07	1.6127e+07	1.69819e+07
Tb927.11.4700	prostaglandin f synthase	16	15	673.787	2.95358e+07	506042	1.71332	2.33717e+07	367173	1.57101	0.791301		2.98191e+07	2.99633e+07	2.8825e+07	2.32613e+07	2.29876e+07	2.38664e+07
Tb927.10.7680	GTPase activating protein, putative	5	4	74.4476	962432	42619.8	4.42835	761966	130389	17.1122	0.791709		1.00839e+06	905683	973218	924390	756356	605152
Tb927.10.6880	glyceraldehyde 3-phosphate dehydrogenase, cytosolic	18	12	795.369	4.95861e+07	1.51348e+06	3.05222	3.92742e+07	1.25688e+06	3.20027	0.792042		5.15131e+07	4.78158e+07	4.94293e+07	3.95577e+07	3.76128e+07	4.06521e+07
Tb927.6.2230	RGG protein	4	4	163.84	1.10976e+06	114488	10.3165	879370	111385	12.6665	0.792395		1.26086e+06	1.08459e+06	983831	971840	943574	722695
Tb927.10.2470	Cleft lip and palate transmembrane protein 1 (CLPTM1), putative	4	4	116.74	1.87857e+06	164425	8.75269	1.4931e+06	159151	10.6591	0.794807		2.05426e+06	1.92265e+06	1.6588e+06	1.69228e+06	1.30274e+06	1.48428e+06
Tb927.10.14150	nuclear segregation protein, putative	18	17	678.53	1.81302e+07	1.07684e+06	5.9395	1.44447e+07	513838	3.55728	0.796721		1.93173e+07	1.67105e+07	1.83627e+07	1.5058e+07	1.44757e+07	1.38005e+07
Tb927.11.5140	ubiquitin carboxyl-terminal hydrolase, putative	3	3	172.17	1.70342e+06	181127	10.6331	1.35744e+06	318647	23.4741	0.796891		1.70157e+06	1.92617e+06	1.48252e+06	1.80673e+06	1.16297e+06	1.10263e+06
Tb927.11.3500	Dpy-30 motif containing protein, putative	6	6	232.71	2.21941e+06	194611	8.76859	1.76884e+06	184585	10.4354	0.796987		1.95839e+06	2.42549e+06	2.27435e+06	1.92666e+06	1.50986e+06	1.87e+06
Tb927.5.2530	RNA cytidine acetyltransferase	3	3	114.78	294576	9339	3.17032	235227	19103.9	8.12148	0.798527		283117	294618	305993	221479	262243	221960
Tb927.7.4900	5'-3' exoribonuclease A	4	4	89.8394	723721	261285	36.103	579463	40327.8	6.95952	0.800671		428788	1.06397e+06	678402	544030	635882	558476
Tb927.5.2090	kinesin, putative	9	8	420.981	2.4981e+06	52397.3	2.09749	2.00315e+06	224031	11.184	0.801869		2.52578e+06	2.42473e+06	2.54378e+06	2.16354e+06	2.15957e+06	1.68633e+06
Tb927.11.2270	inner dynein arm I1 intermediate chain, axonemal	4	4	89.21	1.29556e+06	138323	10.6767	1.04132e+06	147156	14.1317	0.80376		1.20977e+06	1.4907e+06	1.1862e+06	1.2265e+06	866496	1.03095e+06
Tb927.10.1040 ;Tb927.10.1050	serine peptidase, Clan SC, Family S10	7	3	408.955	1.42791e+07	966716	6.77015	1.14966e+07	440813	3.83427	0.805139		1.35688e+07	1.36226e+07	1.56459e+07	1.20605e+07	1.09845e+07	1.14449e+07
Tb927.9.8990	Ankyrin repeats (3 copies), putative	9	9	326.598	7.63378e+06	282234	3.69718	6.16228e+06	666330	10.813	0.807238		7.81253e+06	7.85347e+06	7.23534e+06	7.08638e+06	5.54046e+06	5.86001e+06
Tb927.11.10200	hypothetical protein, conserved	4	4	118.167	427893	56709.1	13.2531	345424	32257.3	9.33844	0.807268		424877	498806	359995	383089	304302	348882
Tb927.10.11390	60S ribosomal protein L6, putative	14	12	743.92	3.70627e+07	1.47553e+06	3.98119	2.99239e+07	1.05343e+06	3.52038	0.807386		3.65342e+07	3.90752e+07	3.55787e+07	3.0382e+07	2.84672e+07	3.09226e+07
Tb927.10.7690	rib72 protein- like protein	8	8	100.859	2.30568e+06	136749	5.93096	1.86257e+06	131128	7.04016	0.807817		2.11963e+06	2.35299e+06	2.44442e+06	1.69652e+06	2.01709e+06	1.87409e+06
Tb927.8.6390	lysophospholipase, putative	19	19	856.874	3.75496e+07	1.13184e+06	3.01427	3.03354e+07	502082	1.65511	0.807876		3.81208e+07	3.85589e+07	3.5969e+07	2.99898e+07	3.10453e+07	2.99709e+07
Tb927.9.11600	glycosomal membrane protein	29	3	1348.74	5.91624e+06	379756	6.41888	4.79334e+06	259580	5.41544	0.810199		5.40591e+06	6.0265e+06	6.31631e+06	4.85821e+06	5.07382e+06	4.44798e+06
Tb927.6.4740	importin-alpha re-exporter protein, putative	4	4	151.78	1.33297e+06	83889.4	6.2934	1.08039e+06	44592.8	4.12749	0.810508		1.22166e+06	1.35308e+06	1.42418e+06	1.09499e+06	1.01995e+06	1.12621e+06
Tb927.9.5900	glutamate dehydrogenase	22	21	867.598	1.75837e+07	811806	4.61682	1.42753e+07	162284	1.13682	0.811851		1.85386e+07	1.76582e+07	1.65543e+07	1.42311e+07	1.41024e+07	1.44924e+07
Tb927.11.16030	proteasome regulatory non-ATP-ase subunit 7	3	3	80.65	1.9205e+06	209807	10.9246	1.56294e+06	9517.91	0.608977	0.813816		2.01154e+06	2.11955e+06	1.63042e+06	1.56028e+06	1.55283e+06	1.57569e+06
Tb927.3.1920	General negative regulator of transcription subunit 5	6	6	176.592	3.70958e+06	225828	6.0877	3.02167e+06	251045	8.30817	0.814557		3.70954e+06	3.98619e+06	3.43302e+06	3.04049e+06	3.31929e+06	2.70522e+06
Tb927.10.6800	developmentally regulated GTP-binding protein, putative	7	7	168.374	3.43978e+06	323768	9.41244	2.80415e+06	11695.8	0.417088	0.815213		3.12607e+06	3.88548e+06	3.30781e+06	2.81173e+06	2.78763e+06	2.8131e+06
Tb927.11.14020 ;Tb927.11.14000	nuclear RNA binding domain 2	18	18	639.89	5.41294e+07	1.47676e+06	2.72821	4.41435e+07	2.21332e+06	5.01393	0.815517		5.35409e+07	5.6159e+07	5.26883e+07	4.16064e+07	4.38242e+07	4.69997e+07
Tb927.9.5730	nucleosome assembly protein-like protein	6	6	193.808	4.6691e+06	405796	8.6911	3.81664e+06	249301	6.53195	0.817425		4.24561e+06	4.54543e+06	5.21625e+06	3.49468e+06	3.85319e+06	4.10205e+06
Tb927.9.1880	WD domain, G-beta repeat, putative	4	4	146.68	1.32616e+06	120126	9.05817	1.08623e+06	12645.9	1.1642	0.819076		1.18141e+06	1.47555e+06	1.32153e+06	1.08991e+06	1.06923e+06	1.09955e+06
Tb927.5.2930	Mitochondrial ATP synthase subunit, putative	4	4	111.076	1.78377e+06	82145	4.60513	1.46147e+06	133328	9.12287	0.819313		1.66809e+06	1.83235e+06	1.85087e+06	1.35198e+06	1.64915e+06	1.38327e+06
Tb927.9.14100	hypothetical protein, conserved	4	4	245.05	2.89008e+06	193375	6.69098	2.36967e+06	157028	6.62658	0.819933		2.83231e+06	3.15046e+06	2.68748e+06	2.57903e+06	2.20085e+06	2.32913e+06
Tb927.2.4580	UNC119	10	10	606.35	1.98822e+07	657321	3.30607	1.63132e+07	700675	4.29515	0.820489		1.9088e+07	2.06976e+07	1.98611e+07	1.7295e+07	1.57063e+07	1.59382e+07
Tb927.11.3770	Dpy-30 motif containing protein, putative	9	9	302.79	1.93023e+06	287497	14.8945	1.58397e+06	48104.7	3.03698	0.820612		1.53495e+06	2.21031e+06	2.04542e+06	1.64263e+06	1.52481e+06	1.58446e+06
Tb927.11.15480	heat shock protein Hsp20, putative	4	3	205.143	2.72615e+06	63305	2.32214	2.2399e+06	192411	8.59017	0.821633		2.69262e+06	2.67103e+06	2.81481e+06	2.38598e+06	2.36567e+06	1.96804e+06
Tb927.11.10240	ATP-dependent protease subunit HslV	5	5	161.349	8.78545e+06	483424	5.50255	7.23083e+06	376727	5.21001	0.823045		9.41836e+06	8.24512e+06	8.69289e+06	7.74318e+06	6.84814e+06	7.10115e+06
Tb927.7.4390	threonine synthase, putative	3	3	27.9673	781979	85090.5	10.8814	644605	39634	6.14858	0.824325		731133	901856	712947	694246	642325	597243
Tb927.2.5660	adenylate kinase, putative	10	10	413.831	1.06379e+07	221356	2.08083	8.77789e+06	522095	5.94785	0.825155		1.03461e+07	1.06855e+07	1.0882e+07	8.96505e+06	9.30285e+06	8.06575e+06
Tb927.11.9720 ;Tb927.10.13517	40S ribosomal protein S27, putative	8	7	301.572	1.90075e+07	793389	4.17409	1.57149e+07	721330	4.59009	0.826777		1.79975e+07	1.90891e+07	1.99358e+07	1.56178e+07	1.48841e+07	1.66429e+07
Tb927.10.8930	paraflagellar rod component, putative	4	4	110.51	2.20228e+06	59617.4	2.70707	1.82378e+06	233308	12.7926	0.828132		2.12739e+06	2.27327e+06	2.20618e+06	1.54515e+06	2.11614e+06	1.81005e+06
Tb927.8.2050	GDP-mannose pyrophosphorylase	6	6	206.29	3.55628e+06	255396	7.18154	2.94602e+06	268962	9.12967	0.828398		3.62355e+06	3.82997e+06	3.21533e+06	2.79453e+06	2.71961e+06	3.32392e+06
Tb927.4.2740	p25-alpha, putative	11	11	411.901	5.4169e+07	911499	1.68269	4.49573e+07	1.07799e+06	2.39781	0.829946		5.53247e+07	5.40858e+07	5.30966e+07	4.51823e+07	4.35391e+07	4.61507e+07
Tb927.9.15070	hypothetical protein, conserved	3	3	80.8613	496100	10821.9	2.1814	411927	72205.3	17.5287	0.830331		483696	510066	494537	513688	353701	368393
Tb10.v4.0052 ;Tb10.v4.0053 ;Tb927.10.10280 ;Tb927.10.10360	microtubule-associated protein 2	18	18	780.869	3.42599e+08	1.07398e+07	3.13479	2.84829e+08	2.13072e+07	7.4807	0.831378		3.27748e+08	3.52783e+08	3.47266e+08	2.70239e+08	2.69291e+08	3.14957e+08
Tb927.10.13630	glucosidase, putative	14	14	492.313	1.1864e+07	662879	5.58732	9.86686e+06	356849	3.61665	0.831664		1.11925e+07	1.27663e+07	1.16332e+07	1.03667e+07	9.677e+06	9.55684e+06
Tb927.1.3200	Suppressor of G2 allele of SKP1, putative	14	13	649.502	1.36394e+07	314741	2.30759	1.1351e+07	444299	3.91419	0.832221		1.32107e+07	1.375e+07	1.39575e+07	1.10785e+07	1.09969e+07	1.19776e+07
Tb927.4.2060	Flagellum attachment zone protein 8	10	10	385.94	3.06083e+06	84407.1	2.75766	2.55109e+06	174713	6.84858	0.833464		3.12045e+06	3.12057e+06	2.94146e+06	2.7623e+06	2.55651e+06	2.33445e+06
Tb927.7.940	protein kinase C substrate protein, heavy chain, putative	4	4	150.833	2.14481e+06	101587	4.73643	1.79213e+06	122564	6.83901	0.835566		2.0145e+06	2.15758e+06	2.26235e+06	1.92619e+06	1.82026e+06	1.62995e+06
Tb927.10.12960	Ras-related protein Rab5A	9	9	554.558	9.43831e+06	373931	3.96184	7.91355e+06	471432	5.95727	0.83845		9.96686e+06	9.1884e+06	9.15966e+06	8.32458e+06	7.25343e+06	8.16263e+06
Tb927.3.3770	paraflagellar rod component, putative	13	13	421.104	1.04309e+07	147214	1.41133	8.7485e+06	293692	3.35706	0.838713		1.06353e+07	1.02945e+07	1.03628e+07	8.7259e+06	8.40063e+06	9.11896e+06
Tb927.4.2180	60S ribosomal protein L35a, putative	9	9	269.71	1.73457e+07	1.34872e+06	7.77551	1.45572e+07	529443	3.63698	0.839239		1.90256e+07	1.57234e+07	1.72881e+07	1.38509e+07	1.4695e+07	1.51257e+07
Tb927.11.6610	hypothetical protein, conserved	6	6	348.6	3.5325e+06	432765	12.251	2.96954e+06	286083	9.63393	0.840634		3.77735e+06	3.89583e+06	2.92431e+06	3.22042e+06	3.11897e+06	2.56922e+06
Tb927.3.1590	mitochondrial RNA binding complex 1 subunit	5	5	87.9699	3.23955e+06	119509	3.68906	2.72474e+06	67503	2.47741	0.841087		3.26728e+06	3.0813e+06	3.37007e+06	2.80806e+06	2.72344e+06	2.64273e+06
Tb927.7.3440	I/6 autoantigen	8	3	489.47	6.29917e+06	340280	5.40199	5.30294e+06	538795	10.1603	0.841847		6.77954e+06	6.08395e+06	6.03402e+06	5.9175e+06	5.38577e+06	4.60555e+06
Tb927.9.5770	tryparedoxin peroxidase	26	24	789.128	1.16012e+08	5.94912e+06	5.12802	9.77615e+07	1.26816e+06	1.29719	0.842685		1.08538e+08	1.23094e+08	1.16404e+08	9.63671e+07	9.94355e+07	9.74821e+07
Tb927.4.1860 ;Tb927.11.9630	ribosomal protein S19, putative	12	10	246.034	2.94116e+07	829162	2.81917	2.48008e+07	768712	3.09955	0.843232		2.96063e+07	3.03156e+07	2.83128e+07	2.56613e+07	2.49458e+07	2.37952e+07
Tb927.2.3780	translation initiation factor IF-2, putative	4	4	133.06	1.36047e+06	149490	10.9881	1.1488e+06	33616.2	2.9262	0.844414		1.19361e+06	1.55632e+06	1.33148e+06	1.12992e+06	1.19602e+06	1.12045e+06
Tb927.8.5510	apurinic/apyrimidinic endonuclease, putative	3	3	139.508	643557	19321	3.00223	543937	112162	20.6204	0.845204		648967	664047	617658	696756	504341	430715
Tb927.10.8030	hypothetical protein, conserved	4	4	76.612	1.96876e+06	26175	1.32952	1.6646e+06	83635.1	5.02435	0.845503		1.93195e+06	1.99055e+06	1.98379e+06	1.78109e+06	1.58861e+06	1.62409e+06
Tb927.10.4980	ubiquitin-like protein DSK2, putative	3	3	145.94	1.82926e+06	145829	7.97203	1.54906e+06	102009	6.5852	0.846825		1.87871e+06	1.97792e+06	1.63114e+06	1.61197e+06	1.40517e+06	1.63003e+06
Tb927.2.5270	dynein heavy chain, putative	4	3	150.12	906337	41390.9	4.56683	769515	94253.3	12.2484	0.849039		907193	956597	855222	871805	792386	644356
Tb927.11.11230 ;Tb927.6.720	60S ribosomal protein L14, putative	5	5	214.61	1.72314e+07	696729	4.04337	1.46306e+07	307393	2.10103	0.849066		1.70406e+07	1.81639e+07	1.64896e+07	1.50313e+07	1.45761e+07	1.42843e+07
Tb927.9.14430	Casein kinase II	10	10	349.5	3.43433e+06	194883	5.67456	2.92207e+06	93920.6	3.21419	0.850841		3.64359e+06	3.17437e+06	3.48501e+06	2.98293e+06	2.99388e+06	2.78939e+06
Tb927.10.1250	Aminoacyl-tRNA editing domain containing protein, putative	3	3	44.7988	1.03482e+06	205860	19.8933	880469	44358.7	5.03807	0.850843		789429	1.02185e+06	1.29318e+06	817814	914494	909099
Tb927.8.1990	peroxidoxin	12	12	479.146	6.68706e+07	2.39973e+06	3.58862	5.69602e+07	1.68892e+06	2.9651	0.851798		6.45124e+07	7.01633e+07	6.5936e+07	5.85878e+07	5.46325e+07	5.76603e+07
Tb927.10.2370	Lupus La protein homolog, putative	12	8	356.6	9.36568e+06	420328	4.48797	7.98293e+06	331813	4.15653	0.85236		9.95895e+06	9.1012e+06	9.03689e+06	8.40179e+06	7.95673e+06	7.59028e+06
Tb927.6.3100	Intraflagellar transport complex B protein 46 C terminal, putative	3	3	74.33	4.45322e+06	468941	10.5304	3.7965e+06	195558	5.15101	0.852531		4.85777e+06	3.79585e+06	4.70604e+06	4.01559e+06	3.83313e+06	3.54079e+06
Tb927.6.4140	paraflagellar rod component, putative	7	7	196.13	3.58463e+07	1.27756e+06	3.56398	3.06431e+07	3.05911e+06	9.98303	0.854849		3.64626e+07	3.40673e+07	3.70089e+07	3.20616e+07	3.34734e+07	2.63944e+07
Tb927.5.3350	iron superoxide dismutase A, mitochondrial	3	3	104.73	894349	117021	13.0845	766002	96953.8	12.6571	0.856492		742345	913678	1.02702e+06	829946	839071	628990
Tb927.3.4750	Aminopeptidase M1, putative	15	13	482.205	9.34907e+06	298009	3.18758	8.00788e+06	150570	1.88028	0.856542		9.75887e+06	9.05895e+06	9.2294e+06	7.86699e+06	8.2166e+06	7.94004e+06
Tb927.11.13780	profilin	10	9	491.541	1.5489e+07	308196	1.98977	1.3268e+07	117015	0.881935	0.856604		1.50611e+07	1.56312e+07	1.57748e+07	1.32496e+07	1.31347e+07	1.34196e+07
Tb927.3.3180	Nucleoporin NUP98	4	4	244.01	5.35639e+06	265446	4.95569	4.59127e+06	128119	2.79049	0.857158		5.7277e+06	5.21858e+06	5.12289e+06	4.60921e+06	4.73844e+06	4.42616e+06
Tb927.6.4480	valyl-tRNA synthetase, putative	23	22	904.84	1.72948e+07	408678	2.36301	1.4836e+07	291270	1.96326	0.857833		1.67822e+07	1.77823e+07	1.73198e+07	1.50763e+07	1.44261e+07	1.50057e+07
Tb927.10.14750 ;Tb927.10.14630	fibrillarin, putative	4	4	216.17	2.66781e+06	86188.6	3.23068	2.29106e+06	147078	6.41966	0.858778		2.68856e+06	2.76146e+06	2.55342e+06	2.44796e+06	2.33087e+06	2.09435e+06
Tb927.6.4370	eukaryotic translation initiation factor 3 subunit d	11	11	354.028	1.24941e+07	209974	1.68058	1.07476e+07	309333	2.87816	0.860213		1.24778e+07	1.27591e+07	1.22455e+07	1.11712e+07	1.06305e+07	1.04411e+07
Tb927.7.3330	Flagellar attachment zone protein 10	9	6	247.968	3.80897e+06	184145	4.83452	3.27695e+06	196679	6.00189	0.860326		3.59755e+06	4.04636e+06	3.78299e+06	3.54223e+06	3.21675e+06	3.07189e+06
Tb927.9.5040	cAMP-specific phosphodiesterase	18	5	753.872	5.56367e+06	230276	4.13891	4.78914e+06	359680	7.51032	0.860788		5.54524e+06	5.29131e+06	5.85447e+06	5.20296e+06	4.83839e+06	4.32607e+06
Tb927.5.300b ;Tb927.10.10 ;Tb927.2.6180 ;Tb927.2.6230 ;Tb927.2.6310 ;Tb927.5.300	2-oxoglutarate (2OG) and Fe(II)-dependent oxygenase superfamily protein, putative	4	3	29.085	627820	59721.5	9.51252	541281	16632.8	3.07286	0.86216		701956	555711	625793	560695	520072	543077
Tb927.9.11540	hypothetical protein, conserved	6	6	164.215	8.61765e+06	609169	7.06886	7.42984e+06	348547	4.69117	0.862166		9.14654e+06	8.94213e+06	7.76427e+06	7.09871e+06	7.2792e+06	7.91162e+06
Tb927.8.1870	Golgi/lysosome glycoprotein 1	38	35	1962.78	1.58132e+08	4.96752e+06	3.14138	1.36429e+08	8.01846e+06	5.8774	0.862752		1.55331e+08	1.65112e+08	1.53954e+08	1.31642e+08	1.29919e+08	1.47725e+08
Tb927.11.15100	Tb5.20	16	16	394.692	9.34719e+06	353638	3.78336	8.0665e+06	167462	2.07601	0.862987		8.89706e+06	9.76101e+06	9.38349e+06	8.3031e+06	7.9572e+06	7.9392e+06
Tb927.9.190	variant surface glycoprotein (VSG), putative	4	4	4.54799	3.01185e+07	2.2219e+06	7.37719	2.60905e+07	2.97932e+06	11.4192	0.866264		3.21518e+07	2.70271e+07	3.11765e+07	2.18772e+07	2.81822e+07	2.82122e+07
Tb927.8.1860	pitrilysin-like metalloprotease	4	4	149.842	506875	7787.77	1.53643	439294	35149	8.00125	0.86667		514314	496122	510189	420031	409240	488610
Tb927.11.13020	calmodulin	14	14	555.44	3.98685e+07	1.3557e+06	3.40043	3.45805e+07	2.40225e+06	6.94682	0.867364		4.0402e+07	4.11967e+07	3.8007e+07	3.31092e+07	3.26643e+07	3.79681e+07
Tb927.11.6070	hypothetical protein, conserved	3	3	19.7357	667560	41432.1	6.2065	579167	19525.1	3.37123	0.867587		721140	661311	620231	582041	553946	601513
Tb927.11.9400	hypothetical protein, conserved	11	11	442.118	9.92702e+06	262357	2.64285	8.61759e+06	205307	2.38242	0.868095		9.67363e+06	1.02884e+07	9.81898e+06	8.35242e+06	8.8526e+06	8.64775e+06
Tb927.10.14180	protein transport protein SEC13	7	7	267.714	6.49962e+06	709323	10.9133	5.65093e+06	294115	5.20472	0.869424		6.64937e+06	7.28375e+06	5.56574e+06	5.97322e+06	5.71749e+06	5.26207e+06
Tb927.11.3590	40S ribosomal protein S4, putative	29	26	830.722	5.64459e+07	1.36093e+06	2.41103	4.90874e+07	3.7891e+06	7.71908	0.869636		5.65248e+07	5.47411e+07	5.80719e+07	4.64511e+07	4.63654e+07	5.44458e+07
Tb927.11.1980	zinc finger protein family member, putative	19	19	1024.51	2.71742e+07	1.24954e+06	4.59826	2.36347e+07	1.71243e+06	7.24541	0.869748		2.75862e+07	2.84564e+07	2.548e+07	2.60563e+07	2.24025e+07	2.24453e+07
Tb927.4.1300	amidinotransferase, putative	32	31	1369.14	3.60958e+08	2.21217e+07	6.12862	3.1397e+08	1.44559e+07	4.60422	0.869825		3.77072e+08	3.76124e+08	3.29678e+08	3.19719e+08	3.28086e+08	2.94106e+08
Tb927.9.8070	QM-like protein	18	18	534.798	4.77091e+07	1.98005e+06	4.15025	4.15362e+07	3.53711e+06	8.51571	0.870614		4.76103e+07	5.01821e+07	4.5335e+07	4.64305e+07	3.81941e+07	3.99841e+07
Tb927.10.4180	TFIIF-stimulated CTD phosphatase, putative	6	6	156.6	8.99933e+06	194009	2.15582	7.83916e+06	198665	2.53426	0.871083		9.24801e+06	8.7746e+06	8.97538e+06	7.75666e+06	8.113e+06	7.64783e+06
Tb927.10.15760	hypothetical protein, conserved	28	27	1365.09	8.12834e+07	941207	1.15793	7.08264e+07	1.04942e+06	1.48168	0.871351		8.25127e+07	8.02268e+07	8.11106e+07	6.97365e+07	7.0499e+07	7.22437e+07
Tb927.7.6910	Phosphatidylinositol 4-phosphate 5-kinase, putative	11	10	402.015	4.23608e+06	285149	6.73144	3.69339e+06	45711.3	1.23765	0.871889		4.20113e+06	3.90563e+06	4.60147e+06	3.703e+06	3.63322e+06	3.74394e+06
Tb927.10.12820	hypothetical protein, conserved	21	19	885.303	2.66892e+07	832887	3.12069	2.32805e+07	1.77613e+06	7.62926	0.872284		2.7286e+07	2.72702e+07	2.55113e+07	2.57578e+07	2.16822e+07	2.24016e+07
Tb927.2.5910	40S ribosomal protein S13, putative	8	7	161.341	1.30383e+07	671871	5.15304	1.13753e+07	518481	4.55795	0.872451		1.3079e+07	1.21959e+07	1.38401e+07	1.17669e+07	1.17164e+07	1.06426e+07
Tb927.10.5360	40S ribosomal protein S10, putative	16	16	597.78	3.89633e+07	1.70708e+06	4.38124	3.39999e+07	1.39395e+06	4.09987	0.872613		3.67629e+07	3.92032e+07	4.09237e+07	3.58191e+07	3.24327e+07	3.37477e+07
Tb927.11.2490	Unc104-like kinesin, putative	3	3	77.1973	299601	16907.6	5.64337	261496	8439.44	3.22737	0.872815		294419	322407	281976	260854	272138	251495
Tb927.3.4360	40S ribosomal protein S15A, putative	12	12	367.999	1.97668e+07	1.1498e+06	5.81684	1.72648e+07	392287	2.27218	0.873426		1.82717e+07	1.99606e+07	2.10681e+07	1.77931e+07	1.6854e+07	1.71473e+07
Tb927.6.700	alanyl-tRNA synthetase, putative	9	8	275.94	5.9801e+06	142432	2.38176	5.22821e+06	406439	7.77396	0.874267		5.8232e+06	6.16794e+06	5.94916e+06	5.54409e+06	4.65439e+06	5.48614e+06
Tb927.7.4520	Thioredoxin-like, putative	14	14	724.02	5.82607e+07	3.07891e+06	5.28471	5.09506e+07	3.85218e+06	7.56063	0.874528		6.08627e+07	5.99831e+07	5.39361e+07	5.63528e+07	4.88587e+07	4.76403e+07
Tb927.5.2570	eukaryotic translation initiation factor 3 subunit b	15	14	278.179	1.05679e+07	207023	1.95897	9.24793e+06	279573	3.02308	0.875092		1.086e+07	1.04042e+07	1.04397e+07	9.64287e+06	9.03439e+06	9.06653e+06
Tb927.10.3280 ;Tb927.9.2020	60S ribosomal proteins L38, putative	8	8	235.49	5.03144e+06	217786	4.32851	4.40756e+06	131348	2.98006	0.876004		5.31256e+06	4.99985e+06	4.78191e+06	4.41046e+06	4.24527e+06	4.56696e+06
Tb927.10.170	pseudouridine synthase, Cbf5p	7	7	227.542	3.21891e+06	321214	9.97895	2.8202e+06	170319	6.03926	0.876134		2.78998e+06	3.56291e+06	3.30385e+06	2.75571e+06	2.65146e+06	3.05342e+06
Tb927.8.6660	paraflagellar rod component, putative	28	27	1321.42	5.47756e+07	1.43888e+06	2.62685	4.80081e+07	2.1255e+06	4.42738	0.87645		5.55338e+07	5.6032e+07	5.27612e+07	5.09548e+07	4.60206e+07	4.70489e+07
Tb927.2.2510	Mitochondrial outer membrane protein porin 1	8	8	339.621	5.956e+06	312592	5.24836	5.22023e+06	261884	5.01671	0.876466		5.67904e+06	5.79608e+06	6.39287e+06	5.58847e+06	5.00186e+06	5.07035e+06
Tb927.3.3490	High mobility group protein TDP1	17	17	722.976	4.79147e+07	1.38134e+06	2.88291	4.20042e+07	1.30949e+06	3.11751	0.876646		4.95569e+07	4.61774e+07	4.80097e+07	4.1833e+07	4.04928e+07	4.36867e+07
Tb927.11.4480	Flagellar radial spoke protein 4/6	10	9	429.24	1.03981e+07	223550	2.14991	9.11671e+06	697051	7.64586	0.876765		1.05349e+07	1.05765e+07	1.00829e+07	1.00418e+07	8.94908e+06	8.35925e+06
Tb927.11.880	cyclophilin a	32	30	1650.63	2.99642e+08	8.29519e+06	2.76837	2.62985e+08	1.32818e+07	5.0504	0.877665		3.10895e+08	2.91146e+08	2.96884e+08	2.4565e+08	2.6539e+08	2.77915e+08
Tb927.6.4980	40S ribosomal protein S14	5	5	212.12	1.45823e+07	480788	3.29706	1.28055e+07	1.02739e+06	8.02303	0.878153		1.47704e+07	1.39224e+07	1.50542e+07	1.14137e+07	1.31401e+07	1.38626e+07
Tb927.8.3530	glycerol-3-phosphate dehydrogenase [NAD+], glycosomal	50	50	2875.2	7.60917e+08	3.41072e+07	4.48238	6.68221e+08	1.04747e+07	1.56755	0.878178		7.45708e+08	8.08164e+08	7.2888e+08	6.60803e+08	6.83035e+08	6.60826e+08
Tb927.7.1780	Adenine phosphoribosyltransferase, putative	5	5	206.897	5.5496e+06	568658	10.2468	4.87409e+06	237674	4.87627	0.878279		5.01576e+06	6.3374e+06	5.29563e+06	4.68976e+06	4.72285e+06	5.20967e+06
Tb927.10.14000	aconitase	7	7	169.651	2.64654e+06	77011	2.90987	2.32526e+06	278517	11.9779	0.878603		2.75245e+06	2.61557e+06	2.5716e+06	2.49497e+06	2.54823e+06	1.93258e+06
Tb927.3.1740	hypothetical protein, conserved	5	5	35.0478	518858	80258.2	15.4683	456004	46050.1	10.0986	0.878862		424877	620964	510732	422421	521118	424473
Tb927.10.11300	paraflagellar rod component, putative	17	15	609.292	1.03268e+08	3.54003e+06	3.42801	9.07845e+07	1.7043e+06	1.8773	0.879117		9.90309e+07	1.03077e+08	1.07696e+08	9.04526e+07	9.30179e+07	8.88831e+07
Tb927.9.2470	nucleolar protein	48	15	2192.94	4.38302e+07	1.94837e+06	4.44527	3.85853e+07	2.3775e+06	6.16166	0.880337		4.49728e+07	4.54303e+07	4.10875e+07	4.17674e+07	3.60539e+07	3.79347e+07
Tb927.10.6070	universal minicircle sequence binding protein 1	5	3	87.38	2.48805e+06	232478	9.34381	2.19075e+06	113172	5.16591	0.880509		2.43447e+06	2.23392e+06	2.79576e+06	2.03171e+06	2.28583e+06	2.2547e+06
Tb927.11.7170	seryl-tRNA synthetase	26	24	790.96	3.47172e+07	933411	2.68861	3.05865e+07	2.05927e+06	6.73261	0.881018		3.48488e+07	3.57889e+07	3.3514e+07	3.31215e+07	3.05605e+07	2.80775e+07
Tb927.7.5000	60S ribosomal protein L19, putative	6	6	264.07	1.8221e+07	1.18672e+06	6.51293	1.60568e+07	239741	1.49308	0.881222		1.6809e+07	1.97126e+07	1.81414e+07	1.63958e+07	1.58837e+07	1.58908e+07
Tb927.7.570	prefoldin, putative	3	3	122.83	1.56384e+06	57430.5	3.67239	1.3781e+06	240954	17.4844	0.881229		1.62699e+06	1.48804e+06	1.57651e+06	1.08951e+06	1.36549e+06	1.67932e+06
Tb927.11.16830	Rab-like 5, small G protein	7	7	292.08	3.53173e+06	202961	5.74679	3.11265e+06	224287	7.20565	0.881338		3.36006e+06	3.81678e+06	3.41836e+06	3.07884e+06	3.40269e+06	2.85643e+06
Tb927.7.7070	MYND finger, putative	8	8	415.9	3.87348e+06	317259	8.19054	3.42024e+06	299214	8.74833	0.882989		3.51051e+06	4.28337e+06	3.82657e+06	3.01429e+06	3.51979e+06	3.72664e+06
Tb927.11.14190	Staphylococcal nuclease homologue/Tudor domain containing protein, putative	24	21	946.909	1.62814e+07	477318	2.93168	1.43805e+07	488686	3.39825	0.883251		1.58188e+07	1.69384e+07	1.60869e+07	1.37289e+07	1.45069e+07	1.49057e+07
Tb927.8.2030	hypothetical protein, conserved	12	10	387.834	1.14871e+07	598774	5.21258	1.01471e+07	119954	1.18215	0.883345		1.23164e+07	1.09241e+07	1.12208e+07	9.99225e+06	1.02845e+07	1.01644e+07
Tb927.4.430	proteasome beta 7 subunit	7	7	145.659	2.6569e+06	104743	3.94231	2.34762e+06	54582.6	2.32502	0.883593		2.53826e+06	2.79303e+06	2.63941e+06	2.35895e+06	2.40808e+06	2.27583e+06
Tb927.8.990	RNA-binding protein 33 (RNA-binding motif protein 33)	3	3	131.67	2.28647e+06	122445	5.3552	2.02132e+06	139631	6.90789	0.884036		2.29909e+06	2.42973e+06	2.1306e+06	2.17822e+06	1.83904e+06	2.04671e+06
Tb927.6.4390	kinesin, putative	8	7	192.129	4.29832e+07	644214	1.49876	3.80521e+07	1.31223e+06	3.44851	0.885278		4.25387e+07	4.38941e+07	4.25166e+07	3.82028e+07	3.95785e+07	3.63749e+07
Tb927.9.7110	GRAM domain containing protein, putative	11	11	388.263	1.5953e+07	263140	1.64947	1.41418e+07	1.18871e+06	8.40561	0.886466		1.62125e+07	1.60543e+07	1.55923e+07	1.57705e+07	1.36881e+07	1.29668e+07
Tb927.3.1370	40S ribosomal protein S25, putative	5	5	145.842	1.22173e+07	485759	3.976	1.08514e+07	647436	5.96637	0.888203		1.24133e+07	1.15491e+07	1.26895e+07	1.1729e+07	1.01865e+07	1.06388e+07
Tb927.5.950	monothiol glutaredoxin, putative	6	6	147.353	4.48169e+06	230520	5.1436	3.98111e+06	305473	7.67306	0.888305		4.40871e+06	4.79334e+06	4.24302e+06	4.3876e+06	3.90452e+06	3.6512e+06
Tb927.10.6080	proteasome subunit beta type-5, putative	5	4	223.55	4.75944e+06	234282	4.92248	4.23123e+06	354675	8.38231	0.889019		4.98423e+06	4.43625e+06	4.85784e+06	3.8684e+06	4.11272e+06	4.71258e+06
Tb927.10.1510	CCR4-NOT transcription complex subunit 1	29	28	1333.5	1.43416e+07	550244	3.83671	1.27789e+07	586248	4.58761	0.891043		1.3918e+07	1.51187e+07	1.39879e+07	1.35843e+07	1.22059e+07	1.25466e+07
Tb927.10.540	ATP-dependent RNA helicase SUB2, putative	25	23	845.478	3.67017e+07	1.41645e+06	3.85935	3.27414e+07	1.02825e+06	3.14051	0.892096		3.86804e+07	3.59829e+07	3.54419e+07	3.32924e+07	3.13005e+07	3.36314e+07
Tb927.8.7610 ;Tb927.4.3990 ;Tb927.4.4010 ;Tb927.4.4020 ;Tb927.8.7600 ;Tb927.8.7620 ;Tb927.8.7630 ;Tb927.8.7640 ;Tb927.8.7650 ;Tb927.8.7670	amino acid transporter 1, putative	5	4	255.69	7.73686e+06	226733	2.93055	6.90673e+06	56399.8	0.816592	0.892704		7.74294e+06	7.45619e+06	8.01147e+06	6.98071e+06	6.84392e+06	6.89557e+06
Tb927.10.7230	Flagellar Member 1	21	21	558.099	7.45206e+06	190763	2.55987	6.65327e+06	207504	3.11882	0.89281		7.66721e+06	7.48543e+06	7.20353e+06	6.92473e+06	6.42101e+06	6.61408e+06
Tb927.11.15130	DnaJ homolog, putative	8	8	244.263	6.78259e+06	322754	4.75856	6.05664e+06	410495	6.7776	0.892969		6.83739e+06	7.14763e+06	6.36276e+06	5.48259e+06	6.2688e+06	6.41854e+06
Tb927.3.5530	Tb-292 membrane associated protein	12	11	378.409	3.70051e+06	208576	5.63643	3.30977e+06	57961.9	1.75124	0.894409		3.42716e+06	3.74119e+06	3.93318e+06	3.37845e+06	3.31419e+06	3.23668e+06
Tb927.4.4490	multidrug resistance protein E	8	8	304.32	1.27563e+07	1.07276e+06	8.40965	1.14132e+07	181947	1.59418	0.89471		1.34004e+07	1.12447e+07	1.36238e+07	1.16533e+07	1.1213e+07	1.13732e+07
Tb927.11.17000	leucine-rich repeat protein (LRRP), putative	42	41	2059.55	1.54548e+08	2.72372e+06	1.76238	1.38286e+08	1.47526e+06	1.06682	0.894776		1.57981e+08	1.54344e+08	1.51319e+08	1.38158e+08	1.36546e+08	1.40153e+08
Tb927.11.9700	transcription factor btf3, putative	5	5	288.77	1.35955e+07	842515	6.19701	1.21657e+07	895983	7.36481	0.894835		1.38912e+07	1.44473e+07	1.24481e+07	1.34178e+07	1.13712e+07	1.17082e+07
Tb927.5.3710	Inositol phosphosphingolipids phospholipase C	4	3	64.8905	1.13629e+06	152527	13.4232	1.01721e+06	71762.7	7.05484	0.895204		1.26042e+06	1.22701e+06	921450	1.0994e+06	924552	1.02769e+06
Tb927.11.6180	60S ribosomal protein L28, putative	9	9	314.02	2.01588e+07	581934	2.88675	1.80876e+07	804278	4.44657	0.897257		1.99182e+07	2.09607e+07	1.95975e+07	1.70469e+07	1.82104e+07	1.90055e+07
Tb927.10.7330	40S ribosomal protein S24E, putative	9	8	346.404	1.60436e+07	639147	3.9838	1.44106e+07	107540	0.746254	0.898213		1.5238e+07	1.60915e+07	1.68014e+07	1.42689e+07	1.44337e+07	1.45292e+07
Tb927.10.4560	elongation factor 2	111	106	5014.78	7.3838e+08	1.51082e+07	2.04613	6.63548e+08	4.14615e+06	0.624846	0.898654		7.59698e+08	7.26479e+08	7.28962e+08	6.69357e+08	6.59955e+08	6.61332e+08
Tb927.10.6940	Dipeptidyl-peptidase 8-like, putative	7	7	194.159	2.43148e+06	47266.7	1.94394	2.1851e+06	121705	5.56976	0.89867		2.46797e+06	2.46174e+06	2.36473e+06	2.28082e+06	2.01336e+06	2.26112e+06
Tb927.11.1840	hypothetical protein, conserved	25	22	1023.52	2.83606e+07	769816	2.71438	2.55041e+07	863672	3.38641	0.899278		2.83928e+07	2.74021e+07	2.92869e+07	2.46285e+07	2.52044e+07	2.66794e+07
Tb927.7.5210	Putative Phosphatase/Protein of unknown function DUF89, putative	8	8	319.266	4.11869e+06	214664	5.21196	3.70674e+06	145481	3.92477	0.899982		3.82575e+06	4.33416e+06	4.19615e+06	3.61178e+06	3.91229e+06	3.59616e+06
Tb927.10.15750	hypothetical protein, conserved	7	6	334.05	5.56257e+06	373580	6.71595	5.00795e+06	214611	4.2854	0.900295		6.06962e+06	5.43757e+06	5.18052e+06	4.89135e+06	4.82358e+06	5.30893e+06
Tb927.7.4420	proteasome alpha 3 subunit, putative	10	10	359.958	1.27408e+07	318493	2.4998	1.14825e+07	989145	8.61435	0.901242		1.23262e+07	1.31005e+07	1.27956e+07	1.25381e+07	1.17497e+07	1.01598e+07
Tb927.6.840	hypothetical protein, conserved	5	3	169.609	1.83418e+06	168423	9.18247	1.65329e+06	101207	6.1216	0.901376		1.97263e+06	1.9328e+06	1.59711e+06	1.51774e+06	1.76088e+06	1.68123e+06
Tb927.10.2890	enolase	84	78	4281.12	1.04844e+09	1.90362e+07	1.81566	9.45629e+08	2.4507e+07	2.59161	0.901937		1.07043e+09	1.05091e+09	1.02399e+09	9.77658e+08	9.18147e+08	9.41081e+08
Tb927.6.3150	Hydin	3	3	109.41	241408	23343	9.6695	218015	67204.5	30.8256	0.903098		233809	273029	217386	125615	244945	283486
Tb927.8.3770	Mitogen-activated protein kinase 10, putative	10	9	228.908	9.15035e+06	420743	4.59811	8.27011e+06	101454	1.22676	0.903802		8.67343e+06	9.69695e+06	9.08067e+06	8.32029e+06	8.12861e+06	8.36142e+06
Tb927.6.2060	histidyl-tRNA synthetase	6	6	208.31	3.04272e+06	129146	4.24443	2.75037e+06	284743	10.3529	0.903916		2.99325e+06	3.21972e+06	2.9152e+06	3.12639e+06	2.68715e+06	2.43756e+06
Tb927.10.16100	FK506-binding protein (FKBP)-type peptidyl-prolyl isomerase, putative	35	34	1672.82	1.6148e+08	8.41462e+06	5.21094	1.45968e+08	2.41066e+06	1.6515	0.90394		1.71596e+08	1.6185e+08	1.50994e+08	1.49349e+08	1.43899e+08	1.44656e+08
Tb927.10.4310	prohibitin 2, putative	7	5	250.047	3.09692e+06	67757.9	2.18791	2.80002e+06	92179	3.29208	0.904132		3.05299e+06	3.19263e+06	3.04513e+06	2.70857e+06	2.9262e+06	2.7653e+06
Tb927.5.3170	ribose-phosphate pyrophosphokinase, putative	9	9	302.615	3.76975e+06	201492	5.34496	3.41013e+06	98501.5	2.8885	0.904604		4.01294e+06	3.77678e+06	3.51953e+06	3.54072e+06	3.30285e+06	3.38682e+06
Tb927.4.600	Alpha/beta hydrolase family, putative	4	3	133.584	1.56933e+06	119863	7.63784	1.42016e+06	159326	11.2189	0.904947		1.45656e+06	1.73532e+06	1.51612e+06	1.62595e+06	1.2378e+06	1.39674e+06
Tb927.8.7490 ;Tb927.4.4930	symplekin	3	3	179.74	669044	98334.2	14.6977	605561	84516.5	13.9567	0.905113		554174	658597	794362	702271	618032	496379
Tb927.5.1460	Possible lysine decarboxylase, putative	13	11	407.946	1.78712e+07	602610	3.37196	1.61773e+07	341643	2.11187	0.905214		1.87213e+07	1.73938e+07	1.74986e+07	1.66232e+07	1.61153e+07	1.57933e+07
Tb927.5.4560	guanine deaminase, putative	10	10	423.7	8.02519e+06	567748	7.07458	7.26657e+06	108398	1.49174	0.90547		8.32296e+06	8.52206e+06	7.23054e+06	7.29913e+06	7.38002e+06	7.12056e+06
Tb927.11.4910	predicted ankyrin repeat family protein	4	4	147.67	2.18485e+06	115606	5.29124	1.97935e+06	146289	7.39078	0.905941		2.23892e+06	2.29144e+06	2.0242e+06	1.89182e+06	1.86077e+06	2.18545e+06
Tb927.7.6090	eukaryotic translation initiation factor 3 subunit a	16	15	561.274	1.52487e+07	1.24303e+06	8.15175	1.38151e+07	295151	2.13645	0.905984		1.42654e+07	1.70023e+07	1.44783e+07	1.39406e+07	1.4097e+07	1.34075e+07
Tb927.10.11700	guanylate kinase, putative	7	7	204.495	6.63373e+06	180585	2.72222	6.01483e+06	371582	6.17777	0.906704		6.57247e+06	6.44964e+06	6.87907e+06	6.49858e+06	5.95072e+06	5.59519e+06
Tb927.10.450	Microtubule-binding protein MIP-T3, putative	7	7	310.36	4.86603e+06	315280	6.4792	4.4156e+06	388576	8.80008	0.907434		5.30142e+06	4.73158e+06	4.5651e+06	3.87017e+06	4.63029e+06	4.74634e+06
Tb927.8.1600.1 ;Tb927.8.1600.2	lysyl-tRNA synthetase, putative	14	14	483.98	1.39476e+07	666062	4.77547	1.26573e+07	231596	1.82974	0.907493		1.36841e+07	1.48625e+07	1.32961e+07	1.29283e+07	1.23625e+07	1.26812e+07
Tb927.4.360	1,2-Dihydroxy-3-keto-5-methylthiopentene dioxygenase, putative	8	8	245.394	1.00452e+07	429907	4.27974	9.12232e+06	192142	2.10629	0.908129		9.78232e+06	1.06514e+07	9.70183e+06	9.14939e+06	9.34294e+06	8.87463e+06
Tb927.11.15370	Importin subunit beta-4, putative	24	23	1110.61	1.73172e+07	412780	2.38364	1.57514e+07	1.07984e+06	6.8555	0.909583		1.74568e+07	1.77383e+07	1.67565e+07	1.72549e+07	1.52314e+07	1.4768e+07
Tb927.11.10790 ;Tb927.10.7490	40S ribosomal protein SA, putative	13	13	502.268	7.00852e+07	1.05766e+06	1.50911	6.37764e+07	1.68789e+06	2.64658	0.909985		6.97903e+07	7.15025e+07	6.89626e+07	6.13984e+07	6.51449e+07	6.47859e+07
Tb927.7.5170	60S ribosomal protein L25	14	14	427.64	2.92684e+07	1.89378e+06	6.4704	2.66347e+07	650033	2.44055	0.910016		2.93759e+07	2.68971e+07	3.15321e+07	2.59218e+07	2.64885e+07	2.74938e+07
Tb927.10.10890 ;Tb927.10.10910 ;Tb927.10.10930 ;Tb927.10.10970 ;Tb927.10.10980	heat shock protein, putative	136	130	5251.98	9.88571e+08	2.1857e+07	2.21097	8.99695e+08	7.45485e+06	0.828598	0.910097		1.0161e+09	9.86989e+08	9.62627e+08	8.91235e+08	8.98477e+08	9.09373e+08
Tb927.11.12850	oligopeptidase b	10	10	341.514	7.04272e+06	726881	10.321	6.41101e+06	345615	5.39097	0.910304		6.39062e+06	8.05696e+06	6.68058e+06	6.70566e+06	5.92596e+06	6.60142e+06
Tb927.10.1990	major vault protein, putative	5	4	132.382	353042	34109.5	9.66162	321576	68085.4	21.1724	0.910873		314881	346568	397676	402439	326414	235875
Tb927.11.810	hypothetical protein, conserved	4	3	108.868	273120	106714	39.072	249005	9103.96	3.65613	0.911706		377352	126488	315522	248058	260599	238359
Tb927.10.3840	60S ribosomal protein L18a, putative	10	10	308.289	3.8596e+07	953904	2.47151	3.52104e+07	1.06404e+06	3.02195	0.912282		3.95482e+07	3.89474e+07	3.72923e+07	3.61931e+07	3.5706e+07	3.37321e+07
Tb927.11.16770	glucosamine-6-phosphate isomerase, putative	4	4	121.614	1.43248e+06	65912.2	4.60127	1.30853e+06	52855.5	4.03929	0.913476		1.38685e+06	1.52569e+06	1.3849e+06	1.38323e+06	1.26878e+06	1.27359e+06
Tb927.7.4910	hypothetical protein, conserved	4	4	164.441	4.02053e+06	134795	3.35268	3.67513e+06	504585	13.7297	0.914091		4.12566e+06	4.10567e+06	3.83025e+06	4.26078e+06	3.73539e+06	3.02922e+06
Tb927.10.12590	hypothetical protein, conserved	5	5	170.056	2.50701e+06	204314	8.1497	2.29239e+06	112002	4.88582	0.914393		2.70361e+06	2.59209e+06	2.22533e+06	2.43612e+06	2.27817e+06	2.16288e+06
Tb927.6.5070	hypothetical protein, conserved	22	20	701.738	3.85799e+07	1.79071e+06	4.64155	3.52792e+07	933970	2.64737	0.914445		3.99329e+07	3.97573e+07	3.60495e+07	3.52239e+07	3.64497e+07	3.41639e+07
Tb927.10.11760	pumilio/PUF RNA binding protein 6	9	8	326.806	2.47417e+06	412900	16.6884	2.26469e+06	169180	7.47035	0.915332		3.04997e+06	2.27039e+06	2.10216e+06	2.44396e+06	2.03783e+06	2.31227e+06
Tb927.2.3030	ATP-dependent Clp protease subunit, heat shock protein 78 (HSP78), putative	20	18	762.741	1.6135e+07	456719	2.8306	1.47792e+07	771583	5.22072	0.915972		1.55197e+07	1.62725e+07	1.66128e+07	1.5833e+07	1.40072e+07	1.44975e+07
Tb927.10.6440	phosphomannomutase	4	4	81.9978	1.87237e+06	121764	6.50322	1.71552e+06	135651	7.90725	0.916231		1.72669e+06	2.02473e+06	1.86568e+06	1.76772e+06	1.52955e+06	1.84929e+06
Tb927.3.2490	hypothetical protein, conserved	5	5	176.379	1.67441e+06	83995.3	5.0164	1.53487e+06	193855	12.6301	0.916659		1.56196e+06	1.76378e+06	1.6975e+06	1.80858e+06	1.41136e+06	1.38466e+06
Tb927.11.15420	eukaryotic translation initiation factor 3 subunit k	4	4	109.84	5.60388e+06	243398	4.34338	5.1381e+06	178868	3.48122	0.916883		5.45293e+06	5.94726e+06	5.41145e+06	5.16702e+06	4.90601e+06	5.34128e+06
Tb927.11.9530	14-3-3 protein 1	31	30	1180.21	9.07884e+07	2.5362e+06	2.79352	8.32442e+07	968964	1.164	0.916903		8.77181e+07	9.39293e+07	9.07178e+07	8.19349e+07	8.42491e+07	8.35485e+07
Tb927.5.3820	aspartate carbamoyltransferase, putative	7	7	293.05	5.1508e+06	282808	5.49055	4.72484e+06	112327	2.37736	0.917302		4.75708e+06	5.40855e+06	5.28678e+06	4.82052e+06	4.56718e+06	4.78682e+06
Tb927.2.5010	Meiotic cell cortex C-terminal pleckstrin homology, putative	3	3	68.07	2.82819e+06	104440	3.69283	2.59719e+06	186835	7.19375	0.918323		2.90188e+06	2.90219e+06	2.68049e+06	2.64471e+06	2.34833e+06	2.79852e+06
Tb927.9.11380	60S ribosomal protein L23, putative	14	13	441.21	3.48661e+07	1.1989e+06	3.4386	3.20266e+07	2.59039e+06	8.08823	0.918561		3.44178e+07	3.36742e+07	3.65064e+07	3.50866e+07	3.22409e+07	2.87524e+07
Tb927.7.1040	40S ribosomal protein S16, putative	11	11	354.49	3.48754e+07	953416	2.73378	3.20765e+07	1.45931e+06	4.54948	0.919747		3.62185e+07	3.41014e+07	3.43062e+07	3.17539e+07	3.04725e+07	3.40031e+07
Tb927.11.14590	G5-interacting protein	4	4	128.3	4.34625e+06	297979	6.85599	3.99816e+06	449951	11.2539	0.91991		4.58038e+06	4.53263e+06	3.92575e+06	4.44471e+06	3.38229e+06	4.16749e+06
Tb927.11.2540	hypothetical protein, conserved	6	6	234.447	6.54695e+06	299574	4.57577	6.02583e+06	82377.9	1.36708	0.920402		6.70774e+06	6.806e+06	6.1271e+06	5.93493e+06	6.13439e+06	6.00817e+06
Tb927.6.3890	replication factor C, subunit 2, putative	3	3	52.2637	692394	97400.4	14.0672	637591	142110	22.2887	0.92085		555629	746568	774984	531033	838441	543300
Tb927.9.5150	ribosomal protein S6, putative	4	4	226.98	6.34175e+06	216614	3.41568	5.844e+06	332406	5.68799	0.921512		6.17595e+06	6.64773e+06	6.20157e+06	6.0673e+06	5.3741e+06	6.0906e+06
Tb927.11.3740	proteasome regulatory ATPase subunit 2	9	9	240.41	4.03604e+06	25937.3	0.642643	3.72161e+06	114934	3.08828	0.922094		4.02469e+06	4.01151e+06	4.07192e+06	3.59766e+06	3.69253e+06	3.87464e+06
Tb927.9.12200	60S ribosomal subunit protein L31, putative	5	5	174.42	7.00367e+06	281151	4.01433	6.4669e+06	192937	2.98346	0.923359		6.61152e+06	7.14289e+06	7.2566e+06	6.60907e+06	6.19413e+06	6.59751e+06
Tb927.4.5000 ;Tb927.8.7420	TerD domain containing protein, putative	4	4	81.0417	483442	56016.2	11.587	446579	53038.3	11.8766	0.923749		434516	561863	453947	521579	410007	408151
Tb927.10.270 ;Tb927.9.15420	60S ribosomal protein L32, putative	8	8	355	1.2695e+07	795860	6.26907	1.17275e+07	583908	4.97896	0.923788		1.16493e+07	1.35784e+07	1.28574e+07	1.23158e+07	1.19352e+07	1.09315e+07
Tb927.10.10850	Protein argonaute-1	18	18	675.402	1.41024e+07	447290	3.17172	1.30411e+07	506675	3.88521	0.924743		1.35481e+07	1.46435e+07	1.41156e+07	1.30357e+07	1.24233e+07	1.36643e+07
Tb927.8.7720	hypothetical protein, conserved	3	3	129.41	2.16807e+06	68663.8	3.16704	2.00553e+06	168892	8.4213	0.92503		2.21989e+06	2.07104e+06	2.21329e+06	2.21272e+06	1.79902e+06	2.00486e+06
Tb927.9.9710	Histidine phosphatase superfamily (branch 1), putative	3	3	108.162	469053	4687.02	0.999252	434065	16419.6	3.78276	0.925407		468847	463417	474893	432748	414645	454800
Tb927.11.720	hypothetical protein, conserved	4	4	143.159	3.76135e+06	476297	12.6629	3.4821e+06	29034.3	0.833815	0.925759		4.4335e+06	3.46339e+06	3.38716e+06	3.51811e+06	3.447e+06	3.4812e+06
Tb927.11.9640	glycyl-tRNA synthetase, putative	13	13	484.87	9.01579e+06	145353	1.6122	8.34788e+06	400032	4.79201	0.925918		9.20735e+06	8.98457e+06	8.85544e+06	8.91335e+06	8.05019e+06	8.0801e+06
Tb927.8.760	nucleolar RNA-binding protein	5	4	209.97	2.60586e+06	203159	7.79626	2.41316e+06	109781	4.54928	0.926052		2.55744e+06	2.38481e+06	2.87533e+06	2.33533e+06	2.56841e+06	2.33574e+06
Tb927.11.1110.1 ;Tb927.11.1090 ;Tb927.11.1100 ;Tb927.11.1130	calpain, putative	14	14	363.337	3.66374e+07	1.10345e+06	3.01181	3.39319e+07	1.50282e+06	4.42892	0.926154		3.72165e+07	3.76028e+07	3.50929e+07	3.6046e+07	3.2686e+07	3.30637e+07
Tb927.9.5210	glutaminyl-tRNA synthetase, putative	7	6	238.574	3.83445e+06	104639	2.72891	3.55281e+06	321083	9.03742	0.92655		3.84958e+06	3.95437e+06	3.69941e+06	3.99669e+06	3.24799e+06	3.41376e+06
Tb927.10.1080	40S ribosomal protein S23, putative	4	4	196.3	2.76536e+07	365237	1.32076	2.56261e+07	1.96613e+06	7.67235	0.926683		2.80872e+07	2.71937e+07	2.768e+07	2.83396e+07	2.37437e+07	2.47951e+07
Tb927.11.12210	Domain of unknown function (DUF4586), putative	4	4	56.2773	3.10436e+06	68179.7	2.19625	2.87686e+06	210051	7.30139	0.926715		3.11274e+06	3.01699e+06	3.18336e+06	2.77577e+06	3.16931e+06	2.6855e+06
Tb927.11.13500	par1	44	43	1882.21	8.45142e+07	1.27931e+06	1.51372	7.83419e+07	1.50557e+06	1.9218	0.926966		8.59452e+07	8.47574e+07	8.284e+07	8.0038e+07	7.63792e+07	7.86083e+07
Tb927.11.16810	dynein light intermediate chain D1bLIC, putative	8	8	381.27	5.10957e+06	266366	5.21307	4.73698e+06	192257	4.05865	0.92708		5.48596e+06	4.9345e+06	4.90825e+06	4.46513e+06	4.86874e+06	4.87707e+06
Tb927.5.4500	ras-like small GTPase, putative	9	9	417.65	1.88979e+07	396531	2.09828	1.7523e+07	1.02968e+06	5.87617	0.927247		1.93297e+07	1.89919e+07	1.83721e+07	1.89432e+07	1.70913e+07	1.65344e+07
Tb927.9.5190	proliferative cell nuclear antigen (PCNA), putative	22	22	703.94	2.1169e+07	621980	2.93817	1.96343e+07	1.18082e+06	6.01406	0.927502		2.16386e+07	2.15783e+07	2.02901e+07	2.11343e+07	1.95198e+07	1.82487e+07
Tb927.3.3450	ADP-ribosylation factor-like protein 3, putative	18	17	970.8	9.45785e+07	4.0701e+06	4.30341	8.77409e+07	874056	0.996178	0.927704		9.99045e+07	9.38062e+07	9.00249e+07	8.87175e+07	8.79088e+07	8.65964e+07
Tb927.10.13710	Activator of Hsp90 ATPase, N-terminal/Activator of Hsp90 ATPase homolog 1-like protein, putative	9	9	404.616	9.16685e+06	525006	5.72723	8.50569e+06	544662	6.4035	0.927876		9.85102e+06	9.0745e+06	8.57501e+06	9.14285e+06	7.81227e+06	8.56196e+06
Tb927.11.6590	metallo-peptidase, Clan MF, Family M17	23	22	1137.87	4.81065e+07	865193	1.79849	4.4662e+07	596349	1.33525	0.928398		4.69067e+07	4.89142e+07	4.84986e+07	4.52008e+07	4.49545e+07	4.38307e+07
Tb927.10.9190.1 ;Tb927.10.9190.2	isoleucyl-tRNA synthetase, putative	17	16	720.443	1.40789e+07	294314	2.09047	1.3076e+07	631524	4.82964	0.928766		1.44717e+07	1.40015e+07	1.37634e+07	1.38429e+07	1.22962e+07	1.30889e+07
Tb927.8.1740	Mitochondrial import inner membrane translocase subunit TIM62	5	5	172.94	1.95605e+06	151162	7.72793	1.82004e+06	116914	6.42371	0.930465		1.84861e+06	2.16982e+06	1.84971e+06	1.74966e+06	1.98479e+06	1.72565e+06
Tb927.11.15880	60S ribosomal protein L27, putative	7	7	202.24	1.0838e+07	1.35513e+06	12.5035	1.00935e+07	767483	7.6037	0.93131		1.11105e+07	9.05892e+06	1.23446e+07	9.16081e+06	1.00792e+07	1.10406e+07
Tb927.2.980 ;Tb927.4.190	retrotransposon hot spot (RHS) protein, putative	31	10	1255.38	1.9235e+07	733596	3.81387	1.79161e+07	221465	1.23612	0.931435		1.8814e+07	2.02666e+07	1.86243e+07	1.82233e+07	1.78156e+07	1.77095e+07
Tb927.6.2740	pyridoxal kinase	9	8	319.497	9.25225e+06	576053	6.22609	8.62127e+06	191776	2.22445	0.931803		1.00664e+07	8.8197e+06	8.87066e+06	8.85442e+06	8.62468e+06	8.3847e+06
Tb927.10.14580	60S ribosomal protein L17, putative	7	6	357.99	3.66209e+06	533556	14.5697	3.41302e+06	327021	9.58156	0.931987		3.55895e+06	4.36099e+06	3.06632e+06	2.96394e+06	3.54185e+06	3.73327e+06
Tb927.11.11080	Nucleoporin NUP149	4	4	79.2199	1.57827e+06	136647	8.65806	1.47306e+06	167041	11.3397	0.933339		1.74066e+06	1.40635e+06	1.58779e+06	1.66392e+06	1.49817e+06	1.25708e+06
Tb927.2.4810	hypothetical protein, conserved	7	5	221.848	520682	107066	20.5626	486092	61403.3	12.632	0.933569		537038	382142	642864	419959	470421	567897
Tb927.10.13500	60S ribosomal protein L10a	13	12	680.24	3.56749e+07	1.73959e+06	4.87622	3.33252e+07	2.78133e+06	8.34603	0.934135		3.61029e+07	3.7559e+07	3.33628e+07	3.11328e+07	3.72496e+07	3.15931e+07
Tb927.6.3740	heat shock 70 kDa protein, mitochondrial precursor, putative	69	68	3473.56	3.04399e+08	4.49149e+06	1.47553	2.84627e+08	4.52821e+06	1.59093	0.935046		2.98673e+08	3.09643e+08	3.04881e+08	2.88544e+08	2.78281e+08	2.87056e+08
Tb927.10.220	60S ribosomal protein L37a, putative	3	3	107.07	1.6642e+07	674252	4.05151	1.55638e+07	1.0103e+06	6.4913	0.935216		1.6305e+07	1.60379e+07	1.7583e+07	1.67763e+07	1.56122e+07	1.4303e+07
Tb927.9.10230	Co-chaperone protein P23	5	5	233.61	1.17776e+07	478019	4.05872	1.10152e+07	386894	3.51236	0.93527		1.23859e+07	1.12181e+07	1.17287e+07	1.05393e+07	1.14869e+07	1.10194e+07
Tb927.10.5330	40S ribosomal protein S18, putative	17	14	695.724	3.88134e+07	1.01902e+06	2.62544	3.63011e+07	1.65328e+06	4.55434	0.935271		3.78392e+07	3.83809e+07	4.02202e+07	3.41771e+07	3.65166e+07	3.82095e+07
Tb927.7.230	40S ribosomal protein S33, putative	4	4	192.88	4.34654e+06	522042	12.0105	4.06642e+06	384691	9.46019	0.935552		5.03834e+06	3.77736e+06	4.22394e+06	3.53518e+06	4.23044e+06	4.43363e+06
Tb927.8.4210	basal body component, putative	4	4	245.54	5.0972e+06	251949	4.94288	4.77031e+06	322849	6.76789	0.935867		4.92826e+06	5.45336e+06	4.90999e+06	5.18529e+06	4.39792e+06	4.72771e+06
Tb927.5.900 ;Tb927.5.910	oligosaccharyl transferase subunit, putative	15	6	483.32	1.07537e+07	753640	7.00818	1.00642e+07	449515	4.46647	0.935882		1.18177e+07	1.02753e+07	1.01682e+07	1.06995e+07	9.7675e+06	9.72567e+06
Tb927.9.15110	60S ribosomal protein L5, putative	15	14	393.392	4.34223e+07	914858	2.10689	4.067e+07	1.85471e+06	4.5604	0.936616		4.2258e+07	4.44931e+07	4.35156e+07	3.81682e+07	4.12385e+07	4.26033e+07
Tb927.4.2040 ;Tb927.4.2030	ALBA-Domain Protein	10	9	420.96	6.63312e+07	5.37114e+06	8.09745	6.21472e+07	5.06433e+06	8.14893	0.936923		7.29181e+07	6.63139e+07	5.97616e+07	6.92476e+07	5.94092e+07	5.77849e+07
Tb927.6.640	kinetoplastid-specific phospho-protein phosphatase, putative	5	5	190.88	2.10068e+06	31785.7	1.51312	1.96819e+06	99982	5.0799	0.936929		2.14538e+06	2.07426e+06	2.08239e+06	2.06891e+06	2.00377e+06	1.83188e+06
Tb927.11.6170	protein transport protein SEC31, putative	7	7	158.378	5.43906e+06	170962	3.14323	5.09824e+06	550114	10.7903	0.93734		5.39913e+06	5.66553e+06	5.25251e+06	4.69187e+06	4.7269e+06	5.87596e+06
Tb927.11.3650	adenylosuccinate synthetase, putative	37	35	1627.6	1.04439e+08	1.83142e+06	1.75357	9.7905e+07	2.80003e+06	2.85995	0.937434		1.01928e+08	1.06243e+08	1.05147e+08	1.01564e+08	9.47636e+07	9.7388e+07
Tb927.11.2400	Flabarin-like protein	8	8	364.02	1.27118e+07	643854	5.06502	1.19167e+07	692562	5.81168	0.937456		1.22653e+07	1.36223e+07	1.22478e+07	1.27564e+07	1.10603e+07	1.19335e+07
Tb927.11.13190 ;Tb927.11.13090	elongation factor 1 gamma, putative	43	41	1617.22	1.77406e+08	5.27203e+06	2.97173	1.66428e+08	2.93176e+06	1.76159	0.938115		1.84062e+08	1.76988e+08	1.71169e+08	1.69731e+08	1.66946e+08	1.62606e+08
Tb927.8.1330	60S ribosomal protein L7a, putative	19	17	668.439	3.95045e+07	2.22278e+06	5.62665	3.70801e+07	1.13518e+06	3.06142	0.938628		3.72195e+07	4.25166e+07	3.87776e+07	3.54749e+07	3.78609e+07	3.79044e+07
Tb927.3.3690	flagellar radial spoke protein-like, putative	10	10	247.456	7.0287e+06	192591	2.74006	6.6061e+06	628125	9.50827	0.939874		6.8478e+06	7.29548e+06	6.94283e+06	7.49205e+06	6.21909e+06	6.10715e+06
Tb927.6.950	cysteinyl-tRNA synthetase, putative	13	13	374.896	7.28034e+06	60477.7	0.8307	6.84685e+06	196649	2.87211	0.940457		7.2223e+06	7.25495e+06	7.36376e+06	6.98104e+06	6.9907e+06	6.5688e+06
Tb927.10.14700	hypothetical protein, conserved	4	4	139.247	5.44182e+06	246959	4.53816	5.11943e+06	549908	10.7416	0.940756		5.41626e+06	5.75625e+06	5.15295e+06	4.95761e+06	4.54158e+06	5.85909e+06
Tb927.10.6030	proteasome subunit alpha type-1, putative	9	9	413.05	1.198e+07	703794	5.87476	1.12732e+07	450122	3.99286	0.941002		1.2926e+07	1.17749e+07	1.1239e+07	1.19033e+07	1.088e+07	1.10361e+07
Tb927.4.560 ;Tb927.1.370.2	Cytoplasmic dynein 2 heavy chain (DYNC2H1), putative	54	51	1834.29	3.64334e+07	723080	1.98467	3.42986e+07	809642	2.36057	0.941408		3.6742e+07	3.71233e+07	3.54347e+07	3.31669e+07	3.47137e+07	3.50153e+07
Tb927.1.3830	glucose-6-phosphate isomerase, glycosomal	60	58	2394.18	1.91041e+08	5.06257e+06	2.65	1.7996e+08	5.76136e+06	3.20146	0.942001		1.86413e+08	1.98085e+08	1.88623e+08	1.8501e+08	1.71898e+08	1.82973e+08
Tb927.3.3780 ;Tb927.3.3760	tryparedoxin 1a, putative	13	12	739.74	1.45125e+08	6.05862e+06	4.17477	1.36728e+08	5.98903e+06	4.38026	0.942141		1.46485e+08	1.5177e+08	1.37118e+08	1.29321e+08	1.36874e+08	1.43989e+08
Tb927.8.4890	pol-associated gene 1	6	5	311.55	8.97242e+06	59311.5	0.661043	8.46315e+06	163310	1.92967	0.943241		8.9585e+06	8.90774e+06	9.05101e+06	8.2674e+06	8.45487e+06	8.66717e+06
Tb927.9.3990 ;Tb927.9.3920	ribosomal protein S7, putative	19	18	569.423	3.99703e+07	186352	0.466225	3.77222e+07	3.62889e+06	9.62004	0.943757		3.97902e+07	4.02269e+07	3.98937e+07	3.38474e+07	3.67454e+07	4.25738e+07
Tb927.7.1730 ;Tb927.1.650	60S ribosomal protein L7, putative	19	18	428.786	3.5668e+07	1.30808e+06	3.66737	3.36675e+07	1.78108e+06	5.29019	0.943913		3.6755e+07	3.38282e+07	3.64208e+07	3.20207e+07	3.28403e+07	3.61415e+07
Tb927.9.6090 ;Tb927.9.6100	PTP1-interacting protein, 39 kDa	4	4	63.4325	1.64976e+06	168593	10.2193	1.55724e+06	182733	11.7344	0.943919		1.58763e+06	1.88018e+06	1.48148e+06	1.79182e+06	1.53384e+06	1.34606e+06
Tb927.10.3940 ;Tb927.10.3930	40S ribosomal protein S3A, putative	17	14	835.549	7.22306e+07	1.46244e+06	2.02468	6.82113e+07	1.34376e+06	1.97	0.944355		7.34652e+07	7.01763e+07	7.30504e+07	6.92466e+07	6.63136e+07	6.90739e+07
Tb927.11.11330	heat shock protein 70	117	79	5753.37	1.27853e+09	2.74132e+07	2.14412	1.2088e+09	3.77333e+07	3.12156	0.945458		1.31713e+09	1.2561e+09	1.26236e+09	1.20681e+09	1.16361e+09	1.25597e+09
Tb927.11.6870	14-3-3 protein 2	23	23	918.416	6.24544e+07	768928	1.23118	5.9099e+07	1.44061e+06	2.43763	0.946274		6.17666e+07	6.35278e+07	6.2069e+07	5.84424e+07	5.77571e+07	6.10975e+07
Tb927.6.4280	glyceraldehyde 3-phosphate dehydrogenase, glycosomal	134	127	6223.92	3.2312e+09	6.20199e+07	1.9194	3.05903e+09	5.99634e+07	1.96021	0.946716		3.24925e+09	3.29651e+09	3.14784e+09	2.98351e+09	3.06338e+09	3.1302e+09
Tb927.1.2330 ;Tb927.1.2410	beta tubulin	156	150	6787.97	6.07241e+09	1.81908e+08	2.99565	5.74971e+09	1.77714e+08	3.09083	0.946858		6.25353e+09	6.14007e+09	5.82364e+09	6.00017e+09	5.60643e+09	5.64254e+09
Tb927.8.2540	3-ketoacyl-CoA thiolase, putative	14	13	561.41	2.08448e+07	996841	4.7822	1.97421e+07	155173	0.785997	0.9471		2.12556e+07	2.18073e+07	1.94715e+07	1.96949e+07	1.95801e+07	1.99513e+07
Tb927.8.4430	uridine phosphorylase	31	31	1478.6	1.37905e+08	4.0375e+06	2.92773	1.30618e+08	909408	0.696236	0.947156		1.32645e+08	1.42459e+08	1.38613e+08	1.31898e+08	1.29872e+08	1.30083e+08
Tb927.7.3550	cytoskeleton associated protein, putative	38	38	1441.12	7.30475e+07	791416	1.08343	6.92285e+07	1.50184e+06	2.16939	0.947719		7.41594e+07	7.2603e+07	7.23803e+07	7.07036e+07	6.71676e+07	6.98143e+07
Tb927.4.3590 ;Tb927.4.3570	translation elongation factor 1-beta, putative	23	20	916.56	1.42097e+08	8.06459e+06	5.67541	1.34711e+08	5.46559e+06	4.05728	0.94802		1.52026e+08	1.41992e+08	1.32273e+08	1.37814e+08	1.27028e+08	1.3929e+08
Tb927.8.5330	tyrosyl/methionyl-tRNA synthetase, putative	6	6	279.49	4.72514e+06	92203.3	1.95133	4.48296e+06	148103	3.30369	0.948747		4.62941e+06	4.84968e+06	4.69633e+06	4.34528e+06	4.6885e+06	4.41511e+06
Tb927.11.3250	dynein heavy chain, putative	90	88	3146.43	6.3108e+07	1.75921e+06	2.78763	5.98765e+07	2.06742e+06	3.4528	0.948795		6.1123e+07	6.53993e+07	6.28016e+07	6.25127e+07	5.96535e+07	5.74633e+07
Tb927.7.2980 ;Tb927.7.3020 ;Tb927.9.7960	Nitroreductase family, putative	6	5	151.783	2.85549e+06	329810	11.5501	2.71189e+06	311963	11.5035	0.949711		3.07905e+06	2.3892e+06	3.09822e+06	2.32556e+06	2.72054e+06	3.08956e+06
Tb927.11.7270	proteasome beta 3 subunit, putative	7	7	362.75	8.69511e+06	161792	1.86073	8.2607e+06	315877	3.82385	0.95004		8.636e+06	8.91609e+06	8.53324e+06	8.6729e+06	8.20372e+06	7.90548e+06
Tb927.10.14790	metallo-peptidase, Clan MG, Family M24	16	16	435.38	2.07471e+07	349473	1.68444	1.97181e+07	158243	0.802524	0.950404		2.0581e+07	2.0427e+07	2.12333e+07	1.96005e+07	1.99418e+07	1.96121e+07
Tb927.7.7420	ATP synthase F1, alpha subunit	20	19	819.094	2.07045e+07	552031	2.66624	1.96899e+07	832108	4.22608	0.950995		2.08648e+07	2.12861e+07	1.99627e+07	2.00874e+07	1.85319e+07	2.04503e+07
Tb927.9.1720	peroxisomal membrane protein 4, putative	4	4	121.86	1.38377e+06	71153.4	5.14201	1.31599e+06	144724	10.9973	0.951021		1.31928e+06	1.48291e+06	1.34911e+06	1.12497e+06	1.34785e+06	1.47515e+06
Tb927.10.14240	N-myristoyltransferase	4	4	71.6996	5.92969e+06	284563	4.79896	5.64279e+06	277851	4.924	0.951617		5.67112e+06	6.32603e+06	5.79191e+06	5.95271e+06	5.27863e+06	5.69703e+06
Tb927.10.1500	methionyl-tRNA synthetase, putative	18	16	611.83	1.14056e+07	327610	2.87236	1.08542e+07	220858	2.03478	0.951653		1.12229e+07	1.18657e+07	1.11282e+07	1.11539e+07	1.06282e+07	1.07804e+07
Tb927.9.14370 ;Tb927.8.6180	60S ribosomal protein L26, putative	7	7	184.924	8.21741e+06	241145	2.93456	7.82341e+06	501474	6.40992	0.952054		8.23285e+06	7.91465e+06	8.50472e+06	8.40494e+06	7.1811e+06	7.8842e+06
Tb927.9.11580	glycosomal membrane protein	32	6	1411.62	5.24966e+06	207440	3.95149	4.99802e+06	161911	3.2395	0.952066		5.0742e+06	5.13377e+06	5.541e+06	4.93261e+06	4.84069e+06	5.22076e+06
Tb927.11.2610	hypothetical protein, conserved	34	33	1496.67	1.55518e+08	4.6716e+06	3.0039	1.48092e+08	3.45287e+06	2.33158	0.952247		1.57052e+08	1.60316e+08	1.49186e+08	1.4357e+08	1.48754e+08	1.5195e+08
Tb927.9.7550	adenylosuccinate lyase, putative	8	8	278.691	2.14134e+06	41452.7	1.93583	2.03996e+06	186880	9.16097	0.952657		2.0977e+06	2.12926e+06	2.19706e+06	1.84005e+06	1.99021e+06	2.28963e+06
Tb927.1.2340	alpha tubulin	171	164	8496.08	6.63639e+09	2.15094e+08	3.24114	6.32345e+09	1.87069e+08	2.95834	0.952845		6.69927e+09	6.86269e+09	6.3472e+09	6.57755e+09	6.13263e+09	6.26016e+09
Tb927.7.5660	hypothetical protein, conserved	3	3	74.78	402351	31465.9	7.8205	383385	55336.3	14.4336	0.952861		431871	358754	416429	343985	344528	461642
Tb927.5.3030	Intraflagellar transport protein 121	9	8	198.304	2.23214e+06	179159	8.02636	2.12712e+06	178896	8.41025	0.952952		2.00041e+06	2.43674e+06	2.25926e+06	2.28629e+06	2.21783e+06	1.87723e+06
Tb927.11.6160	eukaryotic release factor 3, putative	6	6	218.723	2.80224e+06	270297	9.64575	2.67077e+06	167085	6.25607	0.953085		2.98437e+06	3.00224e+06	2.42012e+06	2.87428e+06	2.67302e+06	2.46502e+06
Tb927.8.4330	small GTP-binding protein Rab11	9	8	463.95	2.22542e+07	786677	3.53497	2.12215e+07	809899	3.81641	0.953596		2.12394e+07	2.31565e+07	2.23665e+07	2.23659e+07	2.06892e+07	2.06093e+07
Tb927.8.4970	Paraflagellar rod protein 2-1	97	90	4281	3.98191e+08	2.74161e+06	0.688518	3.79907e+08	6.34036e+06	1.66892	0.954083		4.0025e+08	4.00007e+08	3.94316e+08	3.85641e+08	3.7107e+08	3.8301e+08
Tb927.10.8940	flagellum targeting protein kharon1, putative	43	43	1795.35	2.49139e+08	4.45396e+06	1.78774	2.37709e+08	5.98173e+06	2.51641	0.954124		2.52635e+08	2.51928e+08	2.42853e+08	2.35088e+08	2.32054e+08	2.45985e+08
Tb927.11.1430	Repeat of unknown function (DUF1126)/EF-hand domain pair, putative	28	26	1128.66	3.11057e+07	1.67758e+06	5.39318	2.96865e+07	788010	2.65444	0.954376		3.32942e+07	3.08047e+07	2.92181e+07	3.07631e+07	2.93977e+07	2.88988e+07
Tb927.3.4070 ;Tb927.3.4080 ;Tb927.3.4090 ;Tb927.3.4110	Nodulin-like, putative	23	8	1058.52	2.80402e+07	1.63875e+06	5.84428	2.678e+07	2.53367e+06	9.46105	0.955058		2.83039e+07	2.99023e+07	2.59143e+07	2.88214e+07	2.83095e+07	2.3209e+07
Tb927.8.2820	hypothetical protein, conserved	6	5	189.211	4.1387e+06	81712.4	1.97435	3.95306e+06	567397	14.3533	0.955145		4.25269e+06	4.06527e+06	4.09815e+06	4.74972e+06	3.63788e+06	3.47159e+06
Tb927.9.4520	Mitochondrial-processing peptidase subunit beta	3	3	37.5075	756203	31934.4	4.22299	722482	22171.7	3.06882	0.955407		777636	711061	779913	692119	744440	730889
Tb927.11.715	dynein light chain LC8, putative	11	11	558.55	1.4729e+07	335978	2.28107	1.40736e+07	370052	2.6294	0.955507		1.45099e+07	1.52036e+07	1.44734e+07	1.44554e+07	1.35728e+07	1.41927e+07
Tb927.5.3120	eukaryotic translation initiation factor 2 beta subunit, putative	4	4	94.2184	945224	90156.9	9.53815	903251	46335.4	5.12984	0.955594		820589	1.03082e+06	984262	959561	846073	904119
Tb927.11.9130	Replication factor A protein 1	6	6	206.552	2.26103e+06	64386.5	2.84766	2.16105e+06	180701	8.36173	0.955782		2.30266e+06	2.17008e+06	2.31034e+06	2.09808e+06	1.97805e+06	2.40703e+06
Tb927.10.4120.1 ;Tb927.10.4110	60S ribosomal protein L30	10	8	268.342	1.76366e+07	408068	2.31376	1.68609e+07	530843	3.14837	0.956018		1.70647e+07	1.78558e+07	1.79893e+07	1.61114e+07	1.72724e+07	1.71989e+07
Tb927.10.2900	importin beta-1 subunit, putative	8	7	242.647	5.30197e+06	389118	7.33911	5.06913e+06	294121	5.8022	0.956084		5.52266e+06	4.75506e+06	5.6282e+06	5.42016e+06	5.08686e+06	4.70037e+06
Tb927.8.1110	40S ribosomal protein S9, putative	10	10	281.78	2.1881e+07	1.35269e+06	6.18203	2.09238e+07	488252	2.33348	0.956256		2.19818e+07	2.01762e+07	2.3485e+07	2.08507e+07	2.03657e+07	2.1555e+07
Tb927.11.2430	Cytoplasmic dynein 2 heavy chain (DYNC2H2), putative	47	43	1568.1	2.14123e+07	980744	4.58029	2.04792e+07	1.14092e+06	5.57112	0.956424		2.27081e+07	2.11926e+07	2.03361e+07	2.20927e+07	1.96699e+07	1.96751e+07
Tb927.10.2090	elongation factor 1-alpha	81	76	3249.41	1.60865e+09	3.74644e+07	2.32893	1.53896e+09	5.14726e+07	3.34463	0.956677		1.6444e+09	1.62465e+09	1.55691e+09	1.56358e+09	1.46733e+09	1.58598e+09
Tb927.11.510 ;Tb927.11.500	RNA-binding protein, UBP2	4	4	153	2.84105e+06	123811	4.35792	2.71908e+06	182484	6.71126	0.957069		2.66811e+06	2.90378e+06	2.95125e+06	2.9623e+06	2.6722e+06	2.52274e+06
Tb927.11.16090	outer dynein arm docking complex, putative	6	5	270.75	1.73128e+06	44076.3	2.54588	1.6582e+06	77157.5	4.6531	0.957786		1.77145e+06	1.75248e+06	1.66992e+06	1.72077e+06	1.54949e+06	1.70433e+06
Tb927.10.2380	Tetratricopeptide repeat, putative	9	8	260.023	1.29291e+06	194437	15.0387	1.23913e+06	145960	11.7792	0.958408		1.49197e+06	1.35767e+06	1.02909e+06	1.41764e+06	1.23966e+06	1.06011e+06
Tb927.7.6440	vesicle transport v-SNARE protein, putative	3	3	170.06	1.12758e+06	140219	12.4354	1.08072e+06	159118	14.7234	0.958441		969269	1.10331e+06	1.31015e+06	949232	988310	1.30461e+06
Tb927.8.3150	T-complex protein 1, gamma subunit, putative	33	32	1136.1	4.66242e+07	1.19315e+06	2.55909	4.47226e+07	1.52421e+06	3.40814	0.959214		4.82849e+07	4.60524e+07	4.55352e+07	4.40072e+07	4.33193e+07	4.68412e+07
Tb927.8.4500	Eukaryotic translation initiation factor 4 gamma 5	12	12	435.02	8.58312e+06	376175	4.38273	8.23745e+06	381168	4.62725	0.959726		8.77777e+06	8.91457e+06	8.05703e+06	8.65847e+06	7.73541e+06	8.31847e+06
Tb927.4.1790	ribosomal protein L3, putative	27	26	1051.02	4.61799e+07	1.22633e+06	2.65555	4.43352e+07	459479	1.03638	0.960054		4.52405e+07	4.79121e+07	4.53871e+07	4.38088e+07	4.49283e+07	4.42683e+07
Tb927.10.9430	phosphoribosylpyrophosphate synthetase, putative	7	7	177.184	5.17414e+06	283769	5.48436	4.96752e+06	474218	9.54636	0.960067		5.52549e+06	5.1664e+06	4.83053e+06	4.389e+06	4.96302e+06	5.55056e+06
Tb927.9.12650 ;Tb927.10.5920	ubiquitin-activating enzyme E1, putative	63	59	2491.07	1.49948e+08	1.46789e+06	0.978932	1.44065e+08	4.92517e+06	3.41871	0.960768		1.50148e+08	1.48058e+08	1.51637e+08	1.39168e+08	1.42224e+08	1.50803e+08
Tb927.6.2790	L-threonine 3-dehydrogenase, putative	19	17	1008.11	5.47042e+07	359494	0.65716	5.26319e+07	2.81249e+06	5.3437	0.962118		5.51721e+07	5.46424e+07	5.4298e+07	5.66056e+07	5.07949e+07	5.04952e+07
Tb927.7.2240	hypothetical protein, conserved	18	18	755.129	1.57323e+07	354105	2.25081	1.51429e+07	615849	4.06692	0.962533		1.52344e+07	1.60274e+07	1.59352e+07	1.59816e+07	1.49269e+07	1.45202e+07
Tb927.11.4880	Calmodulin-binding, putative	4	4	123.53	2.23404e+06	126463	5.66075	2.15072e+06	106444	4.94923	0.962703		2.07266e+06	2.38149e+06	2.24796e+06	2.19865e+06	2.00317e+06	2.25033e+06
Tb927.1.3260	hypothetical protein, conserved	7	7	220.261	1.47206e+06	27644.5	1.87794	1.41718e+06	85920.1	6.06275	0.962717		1.45082e+06	1.51111e+06	1.45426e+06	1.36271e+06	1.53848e+06	1.35035e+06
Tb927.11.15240	Ras-related protein RAB2B, putative	5	5	376.8	1.51048e+06	127000	8.40793	1.4547e+06	126373	8.68725	0.963072		1.3326e+06	1.57788e+06	1.62095e+06	1.63124e+06	1.34234e+06	1.39051e+06
Tb927.4.3060	hypothetical protein, conserved	4	4	120.94	1.1259e+07	407059	3.61542	1.08453e+07	400871	3.69625	0.963263		1.181e+07	1.11278e+07	1.08391e+07	1.06483e+07	1.14042e+07	1.04835e+07
Tb927.11.7560	predicted WD40 repeat protein	23	21	782.056	1.83549e+07	794147	4.32661	1.76856e+07	527295	2.98149	0.963534		1.88459e+07	1.89842e+07	1.72347e+07	1.76315e+07	1.70686e+07	1.83568e+07
Tb927.3.4040	Ankyrin repeats (3 copies), putative	11	11	405.3	5.17603e+06	424358	8.19852	4.98887e+06	378496	7.58682	0.963841		5.70926e+06	5.14788e+06	4.67095e+06	5.4882e+06	4.90622e+06	4.57219e+06
Tb927.7.3450	I/6 autoantigen	8	3	449.44	4.0451e+06	321706	7.95298	3.90093e+06	218035	5.5893	0.964359		3.68189e+06	4.46399e+06	3.98942e+06	3.59351e+06	4.07532e+06	4.03396e+06
Tb927.8.2260 ;Tb927.8.2070 ;Tb927.8.2270	Present in the outer mitochondrial membrane proteome 39-2	6	6	97.7877	1.57255e+07	302502	1.92364	1.51728e+07	414559	2.73225	0.964852		1.6001e+07	1.53043e+07	1.58712e+07	1.57565e+07	1.49284e+07	1.48334e+07
Tb927.10.830	adenylate kinase, putative	7	7	202.798	4.50896e+06	151700	3.36441	4.35087e+06	542009	12.4575	0.964939		4.34391e+06	4.71018e+06	4.47278e+06	3.73048e+06	4.27119e+06	5.05093e+06
Tb927.11.670	epsinR	7	7	211.04	1.05483e+07	665302	6.30721	1.01799e+07	496076	4.87309	0.965077		1.13934e+07	1.04839e+07	9.76756e+06	9.62649e+06	1.00832e+07	1.083e+07
Tb927.11.9100	Domain of unknown function (DUF4586), putative	3	3	93.18	1.21107e+06	34163.4	2.82092	1.16888e+06	41932.2	3.58738	0.965161		1.1935e+06	1.25883e+06	1.18088e+06	1.16298e+06	1.12073e+06	1.22293e+06
Tb927.5.1090	threonyl-tRNA synthetase, putative	17	15	768.72	1.42642e+07	540559	3.78963	1.3779e+07	575012	4.1731	0.965987		1.43684e+07	1.48679e+07	1.35562e+07	1.45897e+07	1.33181e+07	1.34293e+07
Tb927.9.8850	actin A	31	29	1444.29	9.55127e+07	4.76246e+06	4.9862	9.22877e+07	1.81436e+06	1.96598	0.966234		1.01262e+08	9.56761e+07	8.95999e+07	9.23324e+07	9.00435e+07	9.44871e+07
Tb927.10.3660	aspartate aminotransferase	28	25	1032.41	6.63971e+07	834768	1.25724	6.41554e+07	2.30791e+06	3.59738	0.966239		6.7305e+07	6.65965e+07	6.52897e+07	6.71909e+07	6.36764e+07	6.15989e+07
Tb927.10.2730	START domain containing protein, putative	10	10	374.388	1.10012e+07	504767	4.5883	1.06316e+07	535479	5.03667	0.966407		1.16753e+07	1.04607e+07	1.08676e+07	1.11817e+07	9.90582e+06	1.08074e+07
Tb927.3.3190	Serine/threonine-protein kinase NEK7, putative	11	10	486.065	1.2293e+07	317384	2.58182	1.18875e+07	230215	1.93661	0.967013		1.22495e+07	1.27017e+07	1.19279e+07	1.16633e+07	1.17952e+07	1.22041e+07
Tb927.4.1100 ;Tb927.11.680	ribosomal protein L21E (60S), putative	11	9	482.192	3.55528e+07	1.62932e+06	4.58282	3.44119e+07	1.35412e+06	3.93504	0.967912		3.76569e+07	3.53141e+07	3.36873e+07	3.6318e+07	3.36191e+07	3.32987e+07
Tb927.9.6560	NAK family pseudokinase, putative	14	14	539.099	1.43425e+07	173663	1.21083	1.38832e+07	192599	1.38728	0.96798		1.45626e+07	1.41381e+07	1.43266e+07	1.36181e+07	1.407e+07	1.39616e+07
Tb927.8.6240	STOP axonemal protein	7	7	181.248	8.82955e+06	211559	2.39603	8.55076e+06	494135	5.77884	0.968426		8.97462e+06	8.5304e+06	8.98362e+06	7.96346e+06	8.51645e+06	9.17238e+06
Tb927.11.16970	protein phosphatase 4, putative	5	5	196.79	2.54021e+06	209395	8.24323	2.46533e+06	307476	12.472	0.970525		2.44185e+06	2.83128e+06	2.34749e+06	2.21725e+06	2.2801e+06	2.89865e+06
Tb927.3.3310	60S ribosomal protein L13, putative	12	12	401.501	3.59032e+07	1.95794e+06	5.4534	3.48464e+07	1.07178e+06	3.07572	0.970567		3.34068e+07	3.81888e+07	3.61139e+07	3.53824e+07	3.33506e+07	3.58063e+07
Tb927.7.7040	methylthioadenosine phosphorylase, putative	6	5	135	5.51788e+06	716769	12.9899	5.35599e+06	120801	2.25544	0.970661		4.90746e+06	6.52393e+06	5.12226e+06	5.21591e+06	5.51072e+06	5.34134e+06
Tb927.3.4290	Paraflagellar rod protein 1-1	105	92	4017.47	4.19282e+08	1.17301e+07	2.79767	4.06981e+08	8.16033e+06	2.00509	0.970662		4.3469e+08	4.169e+08	4.06255e+08	4.01131e+08	4.0129e+08	4.18521e+08
Tb927.5.4460 ;Tb05.5K5.110	major vault protein, putative	10	10	374.26	6.22017e+06	576110	9.26196	6.04079e+06	53367.1	0.883445	0.971162		5.82302e+06	7.03483e+06	5.80266e+06	5.98445e+06	6.11245e+06	6.02547e+06
Tb927.6.4970	serine/arginine-rich protein specific kinase SRPK, putative	3	3	114.26	304061	10384.5	3.41526	295293	33247.3	11.2591	0.971162		304200	316709	291274	248330	316777	320770
Tb927.11.4900	WD40/YVTN repeat-like-containing protein	12	10	199.661	4.77951e+06	243921	5.10347	4.64465e+06	147117	3.16746	0.971784		5.06104e+06	4.81138e+06	4.46611e+06	4.79038e+06	4.70039e+06	4.44319e+06
Tb927.7.5480	dihydrofolate reductase-thymidylate synthase	5	4	183.57	597318	44363.3	7.42708	580569	24577.6	4.23336	0.971959		584476	656922	550556	598325	545814	597569
Tb927.11.11360	receptor for activated C kinase 1	25	24	979.063	1.0544e+08	2.97589e+06	2.82236	1.02519e+08	985434	0.961217	0.972302		1.04449e+08	1.09477e+08	1.02393e+08	1.02739e+08	1.03602e+08	1.01218e+08
Tb927.2.2160	paraflagellar rod component, putative	10	10	275.297	1.55374e+07	405761	2.61151	1.51124e+07	993754	6.57575	0.972647		1.50389e+07	1.55406e+07	1.60328e+07	1.57156e+07	1.37115e+07	1.591e+07
Tb927.11.5000	Dynein intermediate chain 1, axonemal	13	12	395.114	6.18512e+06	557436	9.01254	6.0226e+06	568726	9.4432	0.973725		5.39891e+06	6.52815e+06	6.62829e+06	6.52155e+06	6.31945e+06	5.22681e+06
Tb927.10.14040	vacuolar ATP synthase subunit c, putative	7	7	300.28	5.72458e+06	279237	4.87786	5.57545e+06	163312	2.92912	0.973948		5.93139e+06	5.32983e+06	5.91252e+06	5.67473e+06	5.70639e+06	5.34521e+06
Tb927.3.2960	inosine-adenosine-guanosine-nucleosidehydrolase	20	18	718.083	5.08768e+07	2.31183e+06	4.54398	4.95548e+07	745511	1.50442	0.974014		5.0916e+07	5.36885e+07	4.80261e+07	5.01733e+07	4.9985e+07	4.85061e+07
Tb927.3.2090	Xaa-Pro aminopeptidase, putative	5	5	151.219	1.68359e+06	94279.6	5.5999	1.64022e+06	336305	20.5036	0.974239		1.73177e+06	1.76718e+06	1.55184e+06	2.10731e+06	1.48432e+06	1.32905e+06
Tb927.11.5520	triosephosphate isomerase	29	29	1463.31	2.81071e+08	5.61836e+06	1.99891	2.73841e+08	5.63758e+06	2.05871	0.974276		2.78132e+08	2.88934e+08	2.76147e+08	2.78217e+08	2.77424e+08	2.65881e+08
Tb927.11.900	isocitrate dehydrogenase, putative	27	27	1023.66	5.61086e+07	1.49443e+06	2.66347	5.4668e+07	1.14993e+06	2.10348	0.974324		5.77924e+07	5.63728e+07	5.41605e+07	5.619e+07	5.34109e+07	5.44031e+07
Tb927.10.3520	protease regulatory ATPase subunit 4	7	6	204.769	4.83757e+06	97450.9	2.01446	4.71377e+06	252569	5.35812	0.974407		4.96482e+06	4.81979e+06	4.72811e+06	4.9309e+06	4.35958e+06	4.85082e+06
Tb927.6.4440	RNA-binding protein 42 (RNA-binding motif protein 42)	9	9	457.9	1.79137e+07	795299	4.43961	1.74635e+07	313078	1.79276	0.974866		1.86309e+07	1.83054e+07	1.68048e+07	1.70774e+07	1.78443e+07	1.74687e+07
Tb927.5.3450	eukaryotic translation initiation factor eIF2A, putative	6	5	186.853	3.13465e+06	194853	6.2161	3.05644e+06	175210	5.73248	0.975052		2.86128e+06	3.30139e+06	3.24127e+06	2.81436e+06	3.22325e+06	3.13172e+06
Tb927.9.9670	proteasome alpha 1 subunit, putative	7	7	310.88	5.50944e+06	282418	5.12608	5.37667e+06	179388	3.33642	0.975901		5.49824e+06	5.86079e+06	5.16928e+06	5.58771e+06	5.39308e+06	5.14922e+06
Tb927.9.7520	hypothetical protein, conserved	23	22	886.696	5.18387e+07	1.27344e+06	2.45654	5.06237e+07	1.04618e+06	2.06658	0.976562		5.00572e+07	5.29577e+07	5.25012e+07	5.16263e+07	4.91802e+07	5.10646e+07
Tb927.10.9740	Regulatory particle triple-A ATPase subunit 6	6	5	275.55	1.83125e+06	30876.4	1.68609	1.79038e+06	63755.4	3.561	0.977682		1.81587e+06	1.87433e+06	1.80355e+06	1.87898e+06	1.76054e+06	1.73162e+06
Tb927.7.6360	histone H2A variant Z	7	7	281.752	1.31478e+07	732228	5.5692	1.2859e+07	474297	3.68845	0.978034		1.31309e+07	1.40529e+07	1.22596e+07	1.34945e+07	1.23555e+07	1.2727e+07
Tb927.11.2050	60S acidic ribosomal protein P0, putative	28	23	1225.24	6.58716e+07	2.1804e+06	3.31007	6.44509e+07	4.69932e+06	7.29133	0.978431		6.77515e+07	6.70485e+07	6.28149e+07	7.10967e+07	6.1143e+07	6.11129e+07
Tb927.7.2650 ;Tb927.7.2640	hypothetical protein, conserved	24	24	861.567	4.85984e+07	1.43678e+06	2.95645	4.75515e+07	2.69731e+06	5.6724	0.978459		5.06185e+07	4.77773e+07	4.73992e+07	4.51405e+07	4.61971e+07	5.1317e+07
Tb927.11.13250	eukaryotic translation initiation factor 2 gamma, putative	7	7	289.43	8.09731e+06	418709	5.17096	7.92805e+06	115552	1.4575	0.979097		7.53673e+06	8.54279e+06	8.21242e+06	8.06353e+06	7.93946e+06	7.78117e+06
Tb927.10.3560	arginine N-methyltransferase, putative	6	4	293.52	1.12938e+06	119585	10.5886	1.10594e+06	103357	9.34562	0.979248		1.29786e+06	1.03241e+06	1.05786e+06	961135	1.16109e+06	1.1956e+06
Tb927.9.15090	cytosolic coat protein, putative	5	5	236.792	6.14513e+06	576077	9.37454	6.01796e+06	105600	1.75474	0.979307		6.3521e+06	6.72404e+06	5.35924e+06	5.90268e+06	6.15782e+06	5.99339e+06
Tb927.6.1880	aspartyl-tRNA synthetase, putative	9	9	337.45	6.7078e+06	295221	4.40116	6.57258e+06	108604	1.65238	0.97984		6.52032e+06	7.12461e+06	6.47848e+06	6.55896e+06	6.44689e+06	6.71187e+06
Tb927.3.2600	ATP-dependent DEAD/H RNA helicase, putative	35	29	1091.54	2.67304e+07	679398	2.54167	2.61987e+07	530791	2.02602	0.980108		2.72985e+07	2.71175e+07	2.57753e+07	2.69375e+07	2.57141e+07	2.59445e+07
Tb927.10.1230	hypothetical protein, conserved	3	3	68.92	2.34778e+06	107814	4.59218	2.30185e+06	123060	5.34613	0.98044		2.44892e+06	2.39601e+06	2.19839e+06	2.46148e+06	2.28207e+06	2.162e+06
Tb927.3.1380	ATP synthase subunit beta, mitochondrial	24	24	1203.88	5.84087e+07	1.55229e+06	2.65763	5.7291e+07	3.44959e+06	6.02117	0.980864		5.74624e+07	6.05973e+07	5.71664e+07	6.21656e+07	5.50203e+07	5.4687e+07
Tb927.9.9780	peptidyl-prolyl cis-trans isomerase (cyclophilin- 40), putative	7	7	309.838	1.42097e+07	150710	1.06062	1.39434e+07	252058	1.80773	0.981259		1.44193e+07	1.40714e+07	1.41384e+07	1.37361e+07	1.42982e+07	1.37959e+07
Tb927.1.1560 ;Tb927.11.8350	vesicular-fusion protein nsf, putative	11	10	415.275	6.22483e+06	381860	6.13446	6.10857e+06	426543	6.9827	0.981324		5.7359e+06	6.66788e+06	6.2707e+06	6.68803e+06	5.67367e+06	5.96401e+06
Tb927.10.390	DUF2407 ubiquitin-like domain containing protein, putative	6	6	367.522	9.36299e+06	250711	2.67768	9.1898e+06	639072	6.95414	0.981502		9.49595e+06	9.58116e+06	9.01186e+06	1.0047e+07	9.00938e+06	8.51306e+06
Tb927.7.1130 ;Tb927.7.1120	trypanothione/tryparedoxin dependent peroxidase 2	9	3	272.016	7.6521e+06	164875	2.15464	7.51485e+06	421694	5.61147	0.982063		7.42596e+06	7.81435e+06	7.71601e+06	8.06748e+06	7.43267e+06	7.0444e+06
Tb927.1.4830	phospholipase A1	7	6	255.469	1.13605e+07	691452	6.08647	1.11593e+07	854113	7.65382	0.982292		1.17104e+07	1.19763e+07	1.03947e+07	1.23444e+07	1.07689e+07	1.03646e+07
Tb927.10.1490	Temperature dependent protein affecting M2 dsRNA replication, putative	12	12	461.601	4.53118e+06	311555	6.87581	4.45153e+06	131467	2.95329	0.982422		4.25234e+06	4.37515e+06	4.96604e+06	4.39048e+06	4.63414e+06	4.32996e+06
Tb927.5.550	V-type proton ATPase subunit D, putative	7	6	292.426	3.28099e+06	767396	23.3891	3.22649e+06	74354.6	2.3045	0.98339		2.22065e+06	4.0114e+06	3.61092e+06	3.17296e+06	3.33164e+06	3.17488e+06
Tb927.10.180	ATP synthase F1 subunit gamma protein, putative	5	5	239.51	3.12336e+06	360740	11.5498	3.07421e+06	342788	11.1504	0.984266		2.82384e+06	3.63077e+06	2.91546e+06	3.47073e+06	2.63442e+06	3.11749e+06
Tb927.11.4800	clathrin coat assembly protein, putative	3	3	167.47	1.63341e+06	73034.5	4.47129	1.60857e+06	132567	8.24131	0.984792		1.53024e+06	1.68927e+06	1.68072e+06	1.46001e+06	1.5838e+06	1.78189e+06
Tb927.9.9820	glyceraldehyde-3-phosphate dehydrogenase, putative	10	10	455.71	6.64574e+06	288722	4.34446	6.54795e+06	157754	2.40922	0.985285		6.65454e+06	6.99486e+06	6.2878e+06	6.49043e+06	6.39003e+06	6.76338e+06
Tb927.7.7410	oxidoreductase, putative	3	3	39.7001	601153	36602.9	6.08878	592425	34148.1	5.76413	0.98548		645930	601257	556272	640448	564002	572824
Tb927.10.4640	eukaryotic translation initiation factor 3 subunit l	9	9	231.756	9.02061e+06	273922	3.03662	8.89573e+06	128915	1.44918	0.986155		9.32646e+06	9.07359e+06	8.66179e+06	8.73443e+06	9.04997e+06	8.90277e+06
Tb927.10.840	Flagellum attachment zone protein 6	3	3	41.1701	1.50722e+06	30297.4	2.01015	1.48666e+06	129367	8.70186	0.986353		1.47473e+06	1.49928e+06	1.54766e+06	1.3253e+06	1.49265e+06	1.64202e+06
Tb927.10.8270	eukaryotic translation initiation factor 3 subunit c	13	11	537.625	6.3598e+06	193064	3.03569	6.27407e+06	216009	3.44289	0.98652		6.63266e+06	6.23166e+06	6.21507e+06	5.97201e+06	6.46461e+06	6.38558e+06
Tb927.10.1450	plectin, putative	7	5	233.296	2.39241e+06	182919	7.64582	2.36019e+06	255940	10.844	0.986535		2.64491e+06	2.21748e+06	2.31482e+06	2.07955e+06	2.69847e+06	2.30255e+06
Tb927.10.12710	heat shock protein 110, putative	56	54	2701.64	2.30126e+08	8.13265e+06	3.534	2.2707e+08	4.11523e+06	1.81232	0.98672		2.24143e+08	2.41624e+08	2.2461e+08	2.31913e+08	2.21854e+08	2.27441e+08
Tb927.11.7020	proteasome alpha 7 subunit, putative	7	7	387.55	1.09774e+07	671008	6.11261	1.08364e+07	303699	2.80257	0.987156		1.13217e+07	1.15712e+07	1.00395e+07	1.1126e+07	1.04169e+07	1.09664e+07
Tb927.10.14600	40S ribosomal protein S2, putative	28	27	818.534	3.98832e+07	356614	0.894147	3.94188e+07	255950	0.64931	0.988357		4.02942e+07	3.99308e+07	3.94245e+07	3.96621e+07	3.95293e+07	3.90651e+07
Tb927.11.14460	ADP-ribosylation factor GTPase activating protein 1, putative	5	4	130.046	1.17802e+06	89824.9	7.62506	1.16442e+06	66995.3	5.75354	0.988452		1.30494e+06	1.10982e+06	1.11931e+06	1.0788e+06	1.17208e+06	1.24237e+06
Tb927.10.7110	inositol-3-phosphate synthase, putative	3	3	141.1	1.28429e+06	90542.5	7.05001	1.27024e+06	63416.2	4.99245	0.989062		1.37989e+06	1.31026e+06	1.16271e+06	1.33044e+06	1.18257e+06	1.29771e+06
Tb927.7.2550	proteasome regulatory ATPase subunit 5	6	6	305.43	1.95974e+06	94537.1	4.82396	1.93884e+06	193854	9.99842	0.989337		1.8261e+06	2.02988e+06	2.02325e+06	1.68717e+06	1.97053e+06	2.15884e+06
Tb927.7.1320	10 kDa heat shock protein, putative	7	7	296.72	1.12178e+08	5.24909e+06	4.67927	1.11005e+08	656973	0.591838	0.989552		1.06142e+08	1.18938e+08	1.11453e+08	1.10415e+08	1.1068e+08	1.11922e+08
Tb927.9.11110	U5 snRNA-associated splicing factor	4	4	137.341	257476	111902	43.4609	254814	43327.8	17.0037	0.989658		130894	403021	238514	315696	218378	230366
Tb927.9.3630	BSD domain containing protein, putative	5	5	197.118	1.19417e+06	66112.9	5.53632	1.18183e+06	128758	10.8948	0.989672		1.28523e+06	1.16699e+06	1.13028e+06	1.0359e+06	1.16048e+06	1.34912e+06
Tb927.11.15030	small GTPase	6	5	164.99	1.84742e+06	262155	14.1903	1.83078e+06	267280	14.5992	0.990991		1.97613e+06	1.48196e+06	2.08417e+06	1.48382e+06	1.87435e+06	2.13416e+06
Tb927.3.5050	60S ribosomal protein L4	35	33	1037.8	7.31605e+07	2.57301e+06	3.51694	7.25241e+07	1.86299e+06	2.56878	0.991301		7.67902e+07	7.11228e+07	7.15686e+07	7.51516e+07	7.13795e+07	7.10413e+07
Tb927.11.9860	EF-hand domain pair, putative	8	6	309.03	6.13832e+06	139156	2.26701	6.08935e+06	399046	6.55318	0.992022		5.99638e+06	6.09124e+06	6.32734e+06	6.39312e+06	6.34935e+06	5.52558e+06
Tb927.10.12410	hypothetical protein, conserved	5	5	141.733	3.51265e+06	555475	15.8135	3.4887e+06	32121.7	0.920737	0.99318		3.36322e+06	4.25527e+06	2.91948e+06	3.49541e+06	3.52425e+06	3.44643e+06
Tb927.11.4860	Ring finger domain containing protein, putative	4	4	126.016	4.13535e+06	394042	9.52863	4.10911e+06	414933	10.0979	0.993655		3.86533e+06	4.69252e+06	3.84819e+06	4.27739e+06	4.51181e+06	3.53813e+06
Tb927.10.2530	adenylate kinase, putative	11	11	372.452	9.32976e+06	182648	1.95769	9.27358e+06	872926	9.41304	0.993979		9.07344e+06	9.48557e+06	9.43028e+06	8.51729e+06	8.80673e+06	1.04967e+07
Tb927.2.5060	GTP binding protein, putative	9	9	287.37	6.29652e+06	302580	4.80551	6.2589e+06	264213	4.22139	0.994024		5.98732e+06	6.19495e+06	6.7073e+06	6.40745e+06	5.8877e+06	6.48155e+06
Tb927.10.5770	Valosin-containing protein	41	39	1755.06	5.41196e+07	1.98797e+06	3.67329	5.38059e+07	1.36303e+06	2.53324	0.994203		5.47674e+07	5.6165e+07	5.14265e+07	5.55341e+07	5.36813e+07	5.22023e+07
Tb927.10.2980	proteasome regulatory non-ATPase subunit 11	4	4	48.0848	2.66721e+06	137255	5.14603	2.65279e+06	201475	7.59482	0.994594		2.52584e+06	2.85309e+06	2.62269e+06	2.91366e+06	2.62159e+06	2.42312e+06
Tb927.10.2190	Protein of unknown function (DUF667), putative	9	9	374.676	1.24967e+07	614163	4.91459	1.24306e+07	701204	5.64093	0.994713		1.26059e+07	1.31883e+07	1.16959e+07	1.33467e+07	1.23014e+07	1.16438e+07
Tb927.10.11590	nicotinate phosphoribosyltransferase, putative	5	5	103.58	3.36491e+06	301832	8.96999	3.35231e+06	218157	6.50767	0.996255		3.06244e+06	3.25531e+06	3.77698e+06	3.64138e+06	3.11442e+06	3.30112e+06
Tb927.10.8190	T-complex protein 1, theta subunit, putative	32	28	1269.25	4.35124e+07	1.38546e+06	3.18407	4.33565e+07	314266	0.724841	0.996418		4.4076e+07	4.48557e+07	4.16054e+07	4.32044e+07	4.30709e+07	4.37942e+07
Tb927.11.3030	phosphoribosylpyrophosphate synthetase, putative	10	10	448.519	8.75868e+06	553885	6.32385	8.72841e+06	1.02488e+06	11.7418	0.996544		9.00077e+06	9.28278e+06	7.99247e+06	1.01537e+07	7.78768e+06	8.24387e+06
Tb927.10.2440	Metacaspase-4	11	11	426.273	2.58179e+07	596275	2.30954	2.57757e+07	135015	0.523807	0.998365		2.59703e+07	2.646e+07	2.50235e+07	2.5941e+07	2.56103e+07	2.57758e+07
Tb927.1.2100	Calpain-like protein 1.1	16	14	538.429	1.06458e+07	217980	2.04757	1.06313e+07	200889	1.88961	0.998631		1.05656e+07	1.09437e+07	1.04281e+07	1.07859e+07	1.03475e+07	1.07604e+07
Tb927.8.4780	Flagellar Member 3	14	13	534.09	6.16209e+06	288919	4.68865	6.15502e+06	113666	1.84672	0.998853		5.78754e+06	6.49077e+06	6.20797e+06	6.24024e+06	6.23045e+06	5.99437e+06
Tb927.7.920	Inner arm dynein 5-1	9	6	218.828	675739	13034.5	1.92893	675397	53514	7.92334	0.999494		678376	690220	658620	622659	654759	748773
Tb927.11.11250	cytosolic malate dehydrogenase	11	11	625.12	3.14882e+07	1.9864e+06	6.30841	3.14845e+07	1.31305e+06	4.17045	0.999882		3.39504e+07	3.14282e+07	2.90859e+07	3.20982e+07	3.26954e+07	2.96598e+07
Tb927.3.3300	Flagellum attachment zone protein 19	11	11	404.875	1.11216e+07	311974	2.80511	1.11216e+07	391654	3.52156	1		1.07061e+07	1.12008e+07	1.14579e+07	1.16289e+07	1.06753e+07	1.10607e+07
Tb927.2.1560	peptidyl-prolyl cis-trans isomerase, putative	8	8	376.92	1.08063e+07	502380	4.64893	1.08086e+07	528208	4.88694	1.00021		1.00959e+07	1.11535e+07	1.11696e+07	1.15389e+07	1.03075e+07	1.05793e+07
Tb927.8.3750	nucleolar protein 56, putative	18	17	788.135	1.92245e+07	1.37311e+06	7.14248	1.92298e+07	594948	3.09388	1.00028		1.73366e+07	2.0562e+07	1.97749e+07	1.94711e+07	1.98072e+07	1.84111e+07
Tb927.3.1010	hypothetical protein, conserved	23	22	1084.42	3.30163e+07	1.23425e+06	3.73831	3.30338e+07	745043	2.2554	1.00053		3.46533e+07	3.16731e+07	3.27226e+07	3.19976e+07	3.37172e+07	3.33865e+07
Tb927.8.2520 ;Tb927.8.2790	acetyl-CoA synthetase, putative	11	11	297.403	9.2477e+06	1.37694e+06	14.8896	9.25541e+06	368328	3.9796	1.00083		7.91199e+06	1.11427e+07	8.68842e+06	8.75714e+06	9.63604e+06	9.37305e+06
Tb927.6.2170	co-chaperone GrpE, putative	7	6	173.909	5.57505e+06	134096	2.40529	5.58065e+06	520510	9.32704	1.001		5.69071e+06	5.64738e+06	5.38707e+06	6.31654e+06	5.22848e+06	5.19694e+06
Tb927.11.10070	Bromodomain, putative	4	3	140.09	1.76669e+06	94017.1	5.32164	1.76866e+06	177658	10.0448	1.00111		1.79521e+06	1.63997e+06	1.8649e+06	1.82604e+06	1.9518e+06	1.52813e+06
Tb927.10.790	vesicle-associated membrane protein, putative	4	4	143.52	2.01761e+06	479435	23.7625	2.02045e+06	175623	8.69226	1.00141		1.5929e+06	1.77225e+06	2.68768e+06	2.26643e+06	1.8677e+06	1.92722e+06
Tb927.11.14250	T-complex protein 1, epsilon subunit, putative	16	13	672.59	1.76557e+07	557370	3.15688	1.76813e+07	406046	2.29647	1.00145		1.74749e+07	1.84106e+07	1.70817e+07	1.82533e+07	1.74383e+07	1.73521e+07
Tb927.4.2110	protein phosphatase 2C, putative	4	4	91.1133	1.51854e+06	56391.4	3.71352	1.52188e+06	118533	7.78858	1.0022		1.47994e+06	1.59828e+06	1.47741e+06	1.68007e+06	1.4908e+06	1.39476e+06
Tb927.4.1740	hypothetical protein, conserved	4	3	144.345	885526	105226	11.8829	887739	81881.2	9.22357	1.0025		755624	1.01335e+06	887604	1.00136e+06	811560	850301
Tb927.10.240	peroxin 14, putative	5	5	176.31	4.31329e+06	393810	9.13016	4.32697e+06	119997	2.77325	1.00317		3.83737e+06	4.80176e+06	4.30074e+06	4.49606e+06	4.23001e+06	4.25484e+06
Tb927.4.410	CAF 40	11	10	397.783	4.99331e+06	263061	5.26827	5.01118e+06	173146	3.45519	1.00358		4.77607e+06	5.36347e+06	4.84037e+06	4.78522e+06	5.20586e+06	5.04247e+06
Tb927.9.9940	PACRGB	5	5	124.24	4.7089e+06	95250.7	2.02278	4.7263e+06	315473	6.67485	1.0037		4.83459e+06	4.68802e+06	4.60409e+06	4.2851e+06	4.88952e+06	5.00428e+06
Tb927.10.1060	T-complex protein 1, delta subunit, putative	26	26	1014.43	4.04855e+07	1.17096e+06	2.89231	4.0653e+07	2.20404e+06	5.42158	1.00414		3.88898e+07	4.08997e+07	4.1667e+07	4.36811e+07	3.8499e+07	3.97789e+07
Tb927.2.5160	chaperone protein DnaJ, putative	34	34	1234.22	8.33988e+07	1.3303e+06	1.59511	8.37715e+07	2.27283e+06	2.71313	1.00447		8.33158e+07	8.18125e+07	8.50679e+07	8.05919e+07	8.57691e+07	8.49536e+07
Tb927.11.1900 ;Tb927.10.4550	T-complex protein 1, beta subunit, putative	39	37	1791.63	5.4477e+07	779499	1.43088	5.47243e+07	1.48809e+06	2.71926	1.00454		5.49667e+07	5.50874e+07	5.33768e+07	5.62785e+07	5.27184e+07	5.5176e+07
Tb927.9.7590	60S ribosomal protein L11, putative	7	7	383.98	1.95151e+07	350038	1.79368	1.96037e+07	703554	3.58888	1.00454		1.99169e+07	1.95646e+07	1.90638e+07	2.04646e+07	1.87412e+07	1.96053e+07
Tb927.7.1110	asparagine synthetase a, putative	19	18	875.157	2.71936e+07	862639	3.17221	2.7321e+07	1.20568e+06	4.41301	1.00468		2.68123e+07	2.83879e+07	2.63807e+07	2.88761e+07	2.59379e+07	2.71489e+07
Tb927.4.2070	antigenic protein, putative	15	15	833.45	7.05783e+07	289484	0.410159	7.09814e+07	1.74177e+06	2.45384	1.00571		7.05862e+07	7.02199e+07	7.09289e+07	6.85933e+07	7.26984e+07	7.16524e+07
Tb927.2.2440	proteasome regulatory non-ATPase subunit 6	7	7	342.51	4.36646e+06	39319.5	0.900489	4.39499e+06	279355	6.35621	1.00653		4.42183e+06	4.33431e+06	4.34325e+06	4.71944e+06	4.42798e+06	4.03755e+06
Tb927.10.14820	Mitochondrial ADP/ATP carrier protein 5c	17	17	776.85	4.40832e+07	282967	0.641893	4.43795e+07	878470	1.97945	1.00672		4.37335e+07	4.44265e+07	4.40897e+07	4.48045e+07	4.51779e+07	4.3156e+07
Tb927.10.5950 ;Tb927.10.5930 ;Tb927.10.5940	Serine/threonine-protein kinase NEK17, putative	14	14	289.044	6.07061e+06	192090	3.16426	6.11557e+06	357526	5.84617	1.00741		5.80298e+06	6.24478e+06	6.16406e+06	6.51158e+06	5.64531e+06	6.1898e+06
Tb927.8.7270	Endoplasmic Reticulum-Golgi Intermediate Compartment (ERGIC)/Endoplasmic reticulum vesicle transporter, putative	4	4	146.6	1.87689e+06	130512	6.95365	1.89081e+06	109071	5.7685	1.00742		1.95493e+06	1.98272e+06	1.69301e+06	1.78826e+06	1.84228e+06	2.04187e+06
Tb927.1.2430	histone H3, putative	11	8	661.28	9.86516e+07	4.02727e+06	4.08232	9.94327e+07	7.51106e+06	7.55392	1.00792		9.35655e+07	1.03414e+08	9.89749e+07	9.95925e+07	1.08551e+08	9.01547e+07
Tb927.8.1500	hypothetical protein, conserved	3	3	127.123	1.51613e+06	107840	7.11289	1.52826e+06	136548	8.93491	1.008		1.41406e+06	1.6653e+06	1.46903e+06	1.34091e+06	1.66247e+06	1.5814e+06
Tb927.5.2960	phosphoribosylpyrophosphate synthetase, putative	3	3	96.87	1.44563e+06	72182.1	4.99311	1.45751e+06	93037.4	6.3833	1.00822		1.4582e+06	1.52708e+06	1.35162e+06	1.57533e+06	1.44932e+06	1.34788e+06
Tb927.10.2240	RNA binding protein	12	12	517.251	8.47218e+06	1.16489e+06	13.7496	8.54648e+06	319241	3.73535	1.00877		1.00208e+07	7.2112e+06	8.18457e+06	8.97505e+06	8.45513e+06	8.20924e+06
Tb927.6.4180	FUN14 family, putative	5	5	93.43	2.48569e+06	132116	5.31507	2.50907e+06	202287	8.06221	1.0094		2.58347e+06	2.29892e+06	2.57469e+06	2.47296e+06	2.77289e+06	2.28136e+06
Tb927.4.2000	ruvB-like DNA helicase, putative	16	13	430.56	5.99734e+06	400900	6.68463	6.05479e+06	63285.5	1.04521	1.00958		5.58387e+06	6.54002e+06	5.86813e+06	6.06518e+06	5.97261e+06	6.12657e+06
Tb927.6.1260	proteasome beta-1 subunit, putative	3	3	152.81	3.38942e+06	110169	3.25039	3.42302e+06	106414	3.10878	1.00991		3.54501e+06	3.30453e+06	3.31871e+06	3.56665e+06	3.31229e+06	3.39012e+06
Tb927.5.3810	orotidine-5-phosphate decarboxylase/orotate phosphoribosyltransferase, putative	18	16	718.614	1.94577e+07	217750	1.11909	1.9655e+07	755307	3.84282	1.01014		1.94347e+07	1.97352e+07	1.92033e+07	2.06707e+07	1.94336e+07	1.88608e+07
Tb927.10.8170	Nucleoporin NUP144	6	6	213.62	1.8783e+06	138397	7.36821	1.89749e+06	23787.6	1.25363	1.01022		1.96496e+06	1.98695e+06	1.68299e+06	1.87031e+06	1.92825e+06	1.89392e+06
Tb927.8.4580	Basal body protein	10	8	172.167	7.05954e+06	575647	8.15418	7.13605e+06	668710	9.37087	1.01084		7.71295e+06	6.3123e+06	7.15335e+06	6.19255e+06	7.55197e+06	7.66363e+06
Tb927.4.3550	60S ribosomal protein L13a, putative	9	9	232.253	1.97232e+07	1.39149e+06	7.05511	1.99446e+07	469764	2.35535	1.01123		1.88281e+07	2.16884e+07	1.8653e+07	2.05813e+07	1.9462e+07	1.97905e+07
Tb927.9.12070	hypothetical protein, conserved	11	11	497.016	3.00303e+06	119182	3.96874	3.04266e+06	223257	7.33756	1.0132		3.16838e+06	2.89206e+06	2.94864e+06	2.97976e+06	2.80617e+06	3.34207e+06
Tb927.11.6460	hypothetical protein, conserved	17	17	634.607	9.35475e+06	460058	4.91791	9.47845e+06	445969	4.70509	1.01322		9.23153e+06	9.96961e+06	8.8631e+06	9.39592e+06	8.9782e+06	1.00612e+07
Tb927.8.2640	ubiquitin-activating enzyme E1, putative	22	22	817.721	1.43829e+07	606564	4.21725	1.45919e+07	469580	3.21808	1.01453		1.39151e+07	1.52395e+07	1.39942e+07	1.52549e+07	1.42937e+07	1.42271e+07
Tb927.6.4020	hypothetical protein, conserved	3	3	73.8374	6.54049e+06	396819	6.06712	6.63726e+06	956315	14.4083	1.01479		6.36457e+06	7.08996e+06	6.16695e+06	7.15739e+06	7.45834e+06	5.29603e+06
Tb927.9.9060	Lsm12 protein, putative	7	7	197.69	1.14049e+07	480321	4.21154	1.15784e+07	520999	4.49975	1.01521		1.08526e+07	1.20235e+07	1.13385e+07	1.09565e+07	1.15472e+07	1.22315e+07
Tb927.9.8000	ubiquitin-protein ligase, putative	7	7	199.54	1.2708e+07	566124	4.45486	1.29078e+07	82058	0.635723	1.01572		1.20003e+07	1.27376e+07	1.33861e+07	1.2798e+07	1.29952e+07	1.29303e+07
Tb927.8.8330 ;Tb927.4.3950	cysteine peptidase, putative	37	37	1670.45	1.19512e+08	4.7567e+06	3.98009	1.21413e+08	1.56058e+06	1.28535	1.01591		1.2067e+08	1.24672e+08	1.13194e+08	1.22924e+08	1.22051e+08	1.19264e+08
Tb927.11.16760	T-complex protein 1, alpha subunit, putative	28	28	1219.42	4.21738e+07	513794	1.21828	4.28451e+07	393275	0.9179	1.01592		4.2894e+07	4.17303e+07	4.18971e+07	4.29664e+07	4.23143e+07	4.32544e+07
Tb927.7.6890	methyltransferase domain containing protein, putative	4	4	110.048	2.99261e+06	60653.7	2.02678	3.04186e+06	225369	7.40894	1.01645		2.95787e+06	3.07791e+06	2.94207e+06	3.08565e+06	2.74656e+06	3.29336e+06
Tb927.2.3800	guide RNA associated protein 1	4	4	86.3572	2.82878e+06	170511	6.02773	2.87617e+06	368129	12.7993	1.01675		3.00341e+06	2.59745e+06	2.88548e+06	3.39678e+06	2.61558e+06	2.61615e+06
Tb927.4.2450	thioredoxin, putative	29	27	1195.17	8.97892e+07	4.53796e+06	5.05402	9.1372e+07	2.41962e+06	2.6481	1.01763		9.61885e+07	8.70106e+07	8.61687e+07	9.39657e+07	9.2008e+07	8.81422e+07
Tb927.10.14500	hypothetical protein, conserved	10	10	333.123	1.2486e+07	717020	5.7426	1.27077e+07	576175	4.53406	1.01776		1.3389e+07	1.24339e+07	1.1635e+07	1.20243e+07	1.26652e+07	1.34337e+07
Tb927.8.4610	Ras-related protein RabX1	4	3	149.97	611573	61340.7	10.03	622725	138782	22.2862	1.01824		537880	688056	608783	476599	809260	582316
Tb927.2.3580	transcription elongation factor s-II, putative	10	9	547.65	4.46176e+06	271722	6.09001	4.54891e+06	99387	2.18485	1.01953		4.31366e+06	4.84289e+06	4.22872e+06	4.50415e+06	4.68667e+06	4.4559e+06
Tb927.10.10390	trypanothione reductase	16	15	690.392	3.0889e+07	1.80894e+06	5.85627	3.15273e+07	799064	2.53452	1.02066		2.90447e+07	3.33465e+07	3.02759e+07	3.2483e+07	3.15716e+07	3.05272e+07
Tb927.9.11470	60S ribosomal protein L29	9	7	138.966	1.19626e+07	1.50058e+06	12.5439	1.2211e+07	1.07749e+06	8.82393	1.02076		1.39827e+07	1.15158e+07	1.03894e+07	1.10723e+07	1.19035e+07	1.36573e+07
Tb927.3.780	proteasome alpha 7 subunit	9	9	535.6	6.61066e+06	306686	4.63926	6.75188e+06	284780	4.21778	1.02136		6.179e+06	6.78999e+06	6.86301e+06	7.09985e+06	6.7535e+06	6.40229e+06
Tb927.11.8970	ribose 5-phosphate isomerase, putative	14	13	543.858	4.26007e+07	2.21398e+06	5.19705	4.35137e+07	3.65897e+06	8.40879	1.02143		4.34454e+07	4.47893e+07	3.95673e+07	4.81158e+07	3.91639e+07	4.32613e+07
Tb927.2.4710	RNA-binding protein, putative	17	17	841.11	2.94124e+07	780694	2.65431	3.00435e+07	1.28299e+06	4.27045	1.02146		2.95818e+07	2.83828e+07	3.02725e+07	2.82291e+07	3.09492e+07	3.09522e+07
Tb927.11.11820	40S ribosomal protein S17, putative	13	13	372.871	1.78753e+07	741054	4.14569	1.8278e+07	911558	4.98718	1.02253		1.84819e+07	1.8312e+07	1.68319e+07	1.88766e+07	1.699e+07	1.89675e+07
Tb927.3.1670	hypothetical protein, conserved	4	4	89.69	414052	47836.1	11.5532	423408	77127.1	18.2158	1.0226		452889	442603	346662	365983	371811	532430
Tb927.9.1810	60S ribosomal protein L35, putative	5	5	191.31	6.25648e+06	558121	8.92069	6.40304e+06	1.05526e+06	16.4807	1.02342		6.47255e+06	5.491e+06	6.80589e+06	5.04805e+06	6.53888e+06	7.62218e+06
Tb927.9.8720	fructose-1,6-bisphosphatase	11	11	467.2	8.30858e+06	404628	4.87	8.50506e+06	806660	9.48446	1.02365		7.73831e+06	8.55268e+06	8.63475e+06	9.31374e+06	8.79755e+06	7.40389e+06
Tb927.8.890 ;Tb927.11.13750	Ras-related protein Rab1A	25	21	1093.11	5.86629e+07	1.76244e+06	3.00435	6.00813e+07	2.63025e+06	4.37782	1.02418		5.89017e+07	6.06922e+07	5.6395e+07	6.37249e+07	5.76111e+07	5.89079e+07
Tb927.4.450	coatomer alpha subunit, putative	15	15	384.226	2.7393e+07	1.76028e+06	6.42604	2.80607e+07	2.5006e+06	8.91139	1.02438		2.65235e+07	2.98478e+07	2.58076e+07	3.15169e+07	2.69815e+07	2.56839e+07
Tb927.6.4770	protein mkt1, putative	19	18	799.944	2.0409e+07	1.14123e+06	5.59178	2.09184e+07	814375	3.8931	1.02496		2.16628e+07	2.06623e+07	1.8902e+07	2.1988e+07	2.07535e+07	2.00138e+07
Tb927.11.10690	hypothetical protein, conserved	11	11	335	1.50656e+07	134353	0.891785	1.54605e+07	721240	4.66506	1.02621		1.49258e+07	1.5247e+07	1.5024e+07	1.63781e+07	1.4616e+07	1.53873e+07
Tb927.10.13780	glycogen synthase kinase 3	16	16	532.771	1.32746e+07	269472	2.02998	1.36313e+07	858549	6.29838	1.02687		1.3459e+07	1.34713e+07	1.28936e+07	1.48044e+07	1.33159e+07	1.27735e+07
Tb927.11.12780.1 ;Tb927.11.12790 ;Tb927.11.12810 ;Tb927.11.12820	ribonucleoside-diphosphate reductase small chain, putative	5	4	216.26	1.67306e+06	72627.4	4.341	1.71876e+06	129643	7.54282	1.02732		1.65498e+06	1.76966e+06	1.59453e+06	1.81144e+06	1.53542e+06	1.80942e+06
Tb927.5.2940	stress-induced protein sti1, putative	31	31	1258.87	3.45355e+07	1.49713e+06	4.33506	3.551e+07	927567	2.61213	1.02822		3.6623e+07	3.37976e+07	3.31857e+07	3.64256e+07	3.58658e+07	3.42387e+07
Tb927.2.2770	hypothetical protein, conserved	5	5	208.71	8.55527e+06	556231	6.50163	8.79985e+06	45062.8	0.512086	1.02859		7.77791e+06	9.04826e+06	8.83962e+06	8.76512e+06	8.77094e+06	8.86349e+06
Tb927.4.3740	flagellar attachment zone protein 1	25	23	946.98	3.55858e+07	1.53357e+06	4.3095	3.6611e+07	607558	1.6595	1.02881		3.48848e+07	3.41588e+07	3.77137e+07	3.66815e+07	3.58341e+07	3.73173e+07
Tb927.7.5700	peripherally associated ATOM36	7	7	363.38	1.06509e+07	993516	9.32804	1.09615e+07	810196	7.39126	1.02917		1.19448e+07	1.04781e+07	9.52969e+06	1.15393e+07	1.15295e+07	9.81577e+06
Tb927.11.2500	Metallocarboxypeptidase 1	15	15	431.876	1.19181e+07	478014	4.01082	1.22661e+07	164268	1.3392	1.0292		1.25642e+07	1.14229e+07	1.17672e+07	1.24979e+07	1.21361e+07	1.21644e+07
Tb927.10.1520	ras-related protein Rab21, putative	3	3	61.9286	1.19379e+06	70933.8	5.9419	1.22891e+06	205865	16.7518	1.02942		1.24207e+06	1.0935e+06	1.2458e+06	987659	1.2084e+06	1.49067e+06
Tb927.7.3180	adaptor complex AP-1 medium subunit, putative	14	14	353.025	1.15931e+07	408917	3.52724	1.19443e+07	317934	2.66181	1.03029		1.20974e+07	1.15861e+07	1.10958e+07	1.17115e+07	1.17275e+07	1.23938e+07
Tb927.8.1200 ;Tb927.8.1160 ;Tb927.8.1180	vacuolar-type Ca2+-ATPase 2	10	9	580.09	6.17981e+06	168838	2.73209	6.36761e+06	336634	5.28666	1.03039		6.14219e+06	5.99442e+06	6.40282e+06	6.81362e+06	6.28878e+06	6.00042e+06
Tb927.4.2080	Coiled-coil and C2 domain-containing protein	27	25	1151.96	2.88528e+07	1.63959e+06	5.68261	2.9737e+07	336765	1.13248	1.03065		3.09646e+07	2.69677e+07	2.8626e+07	2.93298e+07	3.01546e+07	2.97267e+07
Tb927.6.5080	Protein of unknown function (DUF3808), putative	6	5	157.044	1.78811e+06	148007	8.27733	1.84343e+06	63873.1	3.46491	1.03094		1.74487e+06	1.98709e+06	1.63236e+06	1.85419e+06	1.91572e+06	1.76037e+06
Tb927.6.4590.1 ;Tb927.6.4590.2	glutamyl-tRNA synthetase, putative	20	15	683.3	8.51365e+06	90776.1	1.06624	8.77842e+06	272403	3.1031	1.0311		8.38533e+06	8.58125e+06	8.57435e+06	9.15563e+06	8.52207e+06	8.65756e+06
Tb927.10.14490	hypothetical protein, conserved	10	10	348.934	9.22864e+06	116526	1.26265	9.51733e+06	583395	6.12982	1.03128		9.11646e+06	9.18018e+06	9.38927e+06	1.03352e+07	9.20226e+06	9.01451e+06
Tb927.10.6400	chaperonin HSP60, mitochondrial precursor	105	100	5760.66	8.50213e+08	1.16102e+07	1.36556	8.76923e+08	1.05304e+07	1.20083	1.03142		8.44018e+08	8.66479e+08	8.40142e+08	8.83245e+08	8.62085e+08	8.85439e+08
Tb927.1.2120	Calpain-like protein CALP1.3	3	3	88.52	700237	67022.9	9.57146	722788	15894.7	2.19909	1.0322		790095	629188	681427	745189	713201	709973
Tb927.8.7100	acetyl-CoA carboxylase	22	21	801.047	7.80717e+06	275185	3.52477	8.05988e+06	127065	1.57652	1.03237		7.91324e+06	7.42986e+06	8.0784e+06	7.88272e+06	8.12241e+06	8.17451e+06
Tb927.6.2420	p22 protein precursor	5	5	213.2	6.68219e+06	272277	4.07467	6.90747e+06	583374	8.44555	1.03371		7.04231e+06	6.38408e+06	6.62018e+06	6.21218e+06	6.87052e+06	7.63971e+06
Tb927.11.9610	eukaryotic translation initiation factor 3 subunit i	7	7	384.347	6.8801e+06	396760	5.76677	7.11791e+06	613317	8.61652	1.03457		6.59496e+06	6.60416e+06	7.44118e+06	7.98097e+06	6.76109e+06	6.61167e+06
Tb927.11.13180	Present in the outer mitochondrial membrane proteome 10	11	11	375.075	9.2127e+06	333873	3.62405	9.53287e+06	214390	2.24895	1.03475		9.68474e+06	8.98618e+06	8.96719e+06	9.24859e+06	9.58373e+06	9.7663e+06
Tb927.4.2310	asparaginyl-tRNA synthetase, putative	12	12	521.676	1.01057e+07	958773	9.48747	1.04582e+07	424859	4.06243	1.03489		1.12885e+07	1.00883e+07	8.94022e+06	1.10129e+07	1.03809e+07	9.98087e+06
Tb927.11.11680	2-oxoglutarate dehydrogenase E2 component, putative	19	16	698.58	2.86768e+07	785336	2.73857	2.96907e+07	1.17834e+06	3.96874	1.03535		2.91011e+07	2.75758e+07	2.93536e+07	2.83123e+07	2.95687e+07	3.11909e+07
Tb927.3.5180	cofilin/actin depolymerizing factor, putative	18	18	1098.23	4.28252e+07	1.40451e+06	3.27964	4.43473e+07	1.66227e+06	3.74831	1.03554		4.42945e+07	4.32481e+07	4.0933e+07	4.66882e+07	4.29902e+07	4.33634e+07
Tb927.11.11770	Eukaryotic translation initiation factor 4E-3	4	4	57.1069	1.90176e+06	93624.2	4.92304	1.96954e+06	107155	5.44059	1.03564		1.97588e+06	1.95971e+06	1.76968e+06	2.07318e+06	1.82198e+06	2.01346e+06
Tb927.8.1960	hypothetical protein, conserved	4	4	217.5	3.0774e+06	68080.3	2.21226	3.18857e+06	279467	8.76466	1.03612		3.17319e+06	3.02112e+06	3.0379e+06	2.80222e+06	3.30961e+06	3.45387e+06
Tb927.4.4470 ;Tb927.4.4410 ;Tb927.4.4420 ;Tb927.4.4430 ;Tb927.4.4440 ;Tb927.4.4450 ;Tb927.4.4460 ;Tb927.8.7930	adenylyl cyclase	8	4	138.419	1.01439e+06	37482.8	3.69513	1.05136e+06	104325	9.9228	1.03645		1.06468e+06	1.00373e+06	974746	1.18945e+06	937328	1.02731e+06
Tb927.4.1330 ;Tb927.10.10440	DNA topoisomerase IB, large subunit	6	5	105.661	1.67647e+06	75995.4	4.53307	1.73792e+06	53665.4	3.08792	1.03665		1.7715e+06	1.58548e+06	1.67242e+06	1.7877e+06	1.66341e+06	1.76264e+06
Tb927.10.8830	Flagellum attachment zone protein 5	5	5	114.65	884636	25853.7	2.92252	917292	60738.7	6.62152	1.03691		921157	864868	867882	983755	931185	836935
Tb927.11.6230	protein transport protein SEC61 subunit alpha, putative	11	11	437.878	1.58472e+07	758190	4.78437	1.64371e+07	635551	3.86658	1.03722		1.59385e+07	1.67268e+07	1.48763e+07	1.56086e+07	1.71531e+07	1.65494e+07
Tb927.11.3240	T-complex protein 1, zeta subunit, putative	32	30	1475.2	4.65621e+07	248316	0.5333	4.83087e+07	538209	1.1141	1.03751		4.69021e+07	4.64682e+07	4.6316e+07	4.90489e+07	4.77849e+07	4.80924e+07
Tb927.5.1710	ATP synthase F(0) complex subunit B, mitochondrial, putative	3	3	176.86	3.22796e+06	142984	4.42955	3.34911e+06	245101	7.3184	1.03753		3.03861e+06	3.26116e+06	3.3841e+06	3.65296e+06	3.34165e+06	3.05272e+06
Tb927.10.1430	hypothetical protein, conserved	5	5	226.5	5.00853e+06	111566	2.22753	5.19835e+06	535585	10.303	1.0379		4.85772e+06	5.1241e+06	5.04376e+06	5.94133e+06	4.95442e+06	4.69932e+06
Tb927.7.3770	Bifunctional NAD(P)H-hydrate repair enzyme	3	3	50.502	835958	97559.6	11.6704	868005	46118	5.31311	1.03834		769201	973904	764768	861045	815325	927646
Tb927.10.5230	ADP-ribosylation factor, putative	3	3	67.8225	867364	82374.6	9.49712	900732	113594	12.6112	1.03847		820389	983174	798529	1.05028e+06	775147	876769
Tb927.3.3750	paraflagellar rod component, putative	6	6	256.2	1.22087e+07	303353	2.48472	1.26796e+07	442345	3.48863	1.03857		1.20578e+07	1.2632e+07	1.19365e+07	1.20603e+07	1.29131e+07	1.30655e+07
Tb927.3.2230	succinyl-CoA synthetase alpha subunit, putative	11	11	514.053	2.38445e+07	782786	3.28287	2.47826e+07	495153	1.99799	1.03934		2.48524e+07	2.37372e+07	2.2944e+07	2.52461e+07	2.40963e+07	2.50054e+07
Tb927.7.5560	glucosamine-fructose-6-phosphate aminotransferase, putative	3	3	127.92	1.26024e+06	128120	10.1663	1.31022e+06	43469.7	3.31775	1.03965		1.11074e+06	1.42365e+06	1.24635e+06	1.34556e+06	1.24898e+06	1.3361e+06
Tb927.6.560	cysteine peptidase C (CPC)	5	5	323.581	1.20178e+07	256076	2.13081	1.25181e+07	1.054e+06	8.41983	1.04163		1.22764e+07	1.16689e+07	1.2108e+07	1.39884e+07	1.15709e+07	1.19949e+07
Tb927.6.5040 ;Tb927.9.15190	ribosomal protein L15, putative	3	3	46.95	3.3985e+06	664397	19.5497	3.54284e+06	504947	14.2526	1.04247		3.0953e+06	2.77991e+06	4.32029e+06	4.13749e+06	3.58794e+06	2.9031e+06
Tb927.11.9890	signal recognition particle receptor alpha subunit, putative	7	7	227.79	3.05566e+06	146711	4.80131	3.18656e+06	316449	9.93073	1.04284		3.2631e+06	2.95541e+06	2.94846e+06	3.56155e+06	2.78753e+06	3.21061e+06
Tb927.8.5460 ;Tb927.8.5440 ;Tb927.8.5465 ;Tb927.8.5470	Flagellar calcium-binding 44 kDa protein	11	10	670.43	8.61064e+07	4.47893e+06	5.20162	8.98006e+07	7.17338e+06	7.98813	1.0429		9.14658e+07	8.63507e+07	8.05028e+07	9.70053e+07	8.00131e+07	9.23833e+07
Tb927.9.2520	microtubule-associated protein	4	4	115.02	3.66432e+06	156124	4.26066	3.82193e+06	416268	10.8916	1.04301		3.77979e+06	3.44361e+06	3.76956e+06	3.24415e+06	4.20853e+06	4.0131e+06
Tb927.9.2590	hypothetical protein, conserved	11	11	334.958	3.30402e+06	271293	8.211	3.44679e+06	394797	11.454	1.04321		2.92546e+06	3.43926e+06	3.54734e+06	3.72693e+06	3.72498e+06	2.88847e+06
Tb927.9.6070	40S ribosomal protein S3, putative	15	15	662.803	4.74438e+07	617616	1.30178	4.95069e+07	688400	1.39051	1.04349		4.67231e+07	4.82315e+07	4.73767e+07	5.04686e+07	4.91573e+07	4.88949e+07
Tb927.4.4910.2 ;Tb927.4.4910.1	3,2-trans-enoyl-CoA isomerase, mitochondrial precursor, putative	4	3	159.19	2.55751e+06	224058	8.76078	2.67238e+06	366735	13.7232	1.04492		2.8061e+06	2.60338e+06	2.26305e+06	3.18648e+06	2.47465e+06	2.35601e+06
Tb927.8.3690	isocitrate dehydrogenase [NADP], mitochondrial precursor, putative	8	8	292.164	5.4413e+06	315201	5.79275	5.68991e+06	215490	3.78722	1.04569		5.2685e+06	5.88355e+06	5.17184e+06	5.97908e+06	5.62863e+06	5.46202e+06
Tb927.10.1550	proteasome regulatory non-ATP-ase subunit 5	5	4	174.53	2.22306e+06	309570	13.9254	2.32494e+06	103180	4.43795	1.04583		1.8414e+06	2.59964e+06	2.22815e+06	2.45326e+06	2.32094e+06	2.20061e+06
Tb927.9.8740	Double RNA binding domain protein 3	12	12	391.355	2.14677e+07	348116	1.62158	2.24518e+07	775985	3.45622	1.04584		2.19436e+07	2.13387e+07	2.11207e+07	2.15927e+07	2.229e+07	2.34727e+07
Tb927.3.5520	26S proteasome regulatory non-ATPase subunit	11	10	355.933	5.13843e+06	178835	3.48033	5.37437e+06	193336	3.59738	1.04592		5.11908e+06	4.92972e+06	5.36649e+06	5.44033e+06	5.57119e+06	5.1116e+06
Tb927.10.12940	predicted zinc finger protein	5	5	107.888	2.96344e+06	288405	9.73209	3.10561e+06	394670	12.7083	1.04797		2.99278e+06	2.59647e+06	3.30108e+06	2.56127e+06	3.27094e+06	3.48462e+06
Tb927.10.14990	intraflagellar transport protein 80	17	14	551.899	1.04039e+07	538239	5.17342	1.09044e+07	167718	1.53807	1.04811		1.09017e+07	1.06538e+07	9.65631e+06	1.06741e+07	1.10688e+07	1.09703e+07
Tb927.2.4230	NUP-1 protein, putative	10	10	430.41	2.10129e+07	1.0976e+06	5.22345	2.20266e+07	527132	2.39316	1.04824		2.15062e+07	2.20408e+07	1.94916e+07	2.1282e+07	2.24294e+07	2.23686e+07
Tb927.11.11010	hypothetical protein, conserved	16	16	421.54	1.53164e+07	908589	5.93213	1.60627e+07	262432	1.63379	1.04873		1.40658e+07	1.61974e+07	1.5686e+07	1.5709e+07	1.63369e+07	1.61423e+07
Tb927.9.7720	predicted tetratricopeptide repeat protein	22	22	727.218	1.05411e+07	387435	3.67547	1.10699e+07	412205	3.72367	1.05016		1.01718e+07	1.03752e+07	1.10763e+07	1.0569e+07	1.15786e+07	1.1062e+07
Tb927.11.2300	eukaryotic peptide chain release factor subunit 1, putative	10	10	403.65	7.79919e+06	162875	2.08836	8.19192e+06	202367	2.47033	1.05036		7.93898e+06	7.57075e+06	7.88783e+06	8.0781e+06	8.02142e+06	8.47623e+06
Tb927.10.8430	40S ribosomal protein S12, putative	12	12	496.11	2.54398e+07	1.5272e+06	6.00319	2.67257e+07	2.46231e+06	9.21328	1.05055		2.43864e+07	2.75994e+07	2.43337e+07	2.32841e+07	2.89061e+07	2.79868e+07
Tb927.8.1170	eukaryotic translation initiation factor 3 subunit h	6	5	309.63	4.30155e+06	98233.8	2.28369	4.51992e+06	250682	5.54615	1.05077		4.40829e+06	4.32517e+06	4.17117e+06	4.57224e+06	4.79742e+06	4.1901e+06
Tb927.11.13670	hypothetical protein, conserved	4	4	34.9154	2.20195e+06	147919	6.71764	2.31447e+06	306856	13.2582	1.0511		2.04836e+06	2.40174e+06	2.15574e+06	2.74478e+06	2.14795e+06	2.05067e+06
Tb927.10.15250	hypothetical protein, conserved	17	17	451.771	1.41451e+07	1.59552e+06	11.2797	1.48682e+07	2.51501e+06	16.9153	1.05112		1.38323e+07	1.23662e+07	1.62367e+07	1.31326e+07	1.30474e+07	1.84246e+07
Tb927.7.4480	adenosine 5'-monophosphoramidase, putative	8	8	267.971	1.52449e+07	385845	2.53098	1.60375e+07	1.09222e+06	6.81039	1.05199		1.57468e+07	1.51794e+07	1.48085e+07	1.59197e+07	1.47626e+07	1.74302e+07
Tb927.5.630	acidic phosphatase, putative	8	8	309.96	1.05859e+07	231550	2.18735	1.11377e+07	403225	3.62038	1.05212		1.05243e+07	1.08952e+07	1.03381e+07	1.09411e+07	1.16995e+07	1.07723e+07
Tb927.11.14090	Double RNA binding domain protein 18	13	13	459.658	2.35691e+07	1.07496e+06	4.56086	2.48468e+07	1.57654e+06	6.34504	1.05421		2.50481e+07	2.31344e+07	2.25249e+07	2.69819e+07	2.32231e+07	2.43354e+07
Tb927.9.5100	cAMP-specific phosphodiesterase	20	7	842.933	3.07395e+06	183335	5.96416	3.24113e+06	122555	3.78125	1.05439		3.32728e+06	2.99508e+06	2.89948e+06	3.41423e+06	3.14708e+06	3.16207e+06
Tb927.11.15760	GPI transamidase subunit Tta1	3	3	129.96	2.38371e+06	338801	14.2132	2.51637e+06	91602.2	3.64026	1.05565		2.04333e+06	2.26187e+06	2.84594e+06	2.49245e+06	2.41806e+06	2.63858e+06
Tb927.8.7170	inositol polyphosphate 1-phosphatase, putative	5	5	131.234	1.71946e+06	152899	8.89229	1.81515e+06	111133	6.12251	1.05565		1.54723e+06	1.69234e+06	1.9188e+06	1.77761e+06	1.96609e+06	1.70175e+06
Tb927.11.1710	guide RNA-binding protein of 21 kDa	7	7	237.07	1.51251e+07	795316	5.25824	1.59784e+07	1.01542e+06	6.35497	1.05641		1.5638e+07	1.40018e+07	1.57356e+07	1.62224e+07	1.46308e+07	1.70819e+07
Tb927.6.4890 ;Tb927.6.4840 ;Tb927.6.4870	S-adenosylmethionine synthetase, putative	15	13	264.147	8.7248e+06	270551	3.10094	9.2178e+06	264918	2.87398	1.05651		8.35481e+06	8.99422e+06	8.82535e+06	9.54933e+06	8.90091e+06	9.20317e+06
Tb927.7.710	heat shock 70 kDa protein, putative	45	31	2003.43	5.24765e+07	1.56968e+06	2.9912	5.54486e+07	1.29806e+06	2.34102	1.05664		5.03032e+07	5.39547e+07	5.31717e+07	5.7209e+07	5.41176e+07	5.50191e+07
Tb927.10.14140	pyruvate kinase 1	77	72	3497.01	5.0206e+08	1.62267e+07	3.23201	5.30869e+08	3.68742e+06	0.694601	1.05738		5.13551e+08	5.13518e+08	4.79112e+08	5.36037e+08	5.27681e+08	5.28889e+08
Tb927.3.2420	Microsomal signal peptidase 12 kDa subunit (SPC12), putative	4	3	154.31	3.75378e+06	215440	5.73927	3.97365e+06	133529	3.36037	1.05857		3.713e+06	3.51269e+06	4.03566e+06	3.8534e+06	3.90768e+06	4.15987e+06
Tb927.7.1060	ISWI complex protein	3	3	140.03	931409	64318.6	6.90552	986531	29471.9	2.98743	1.05918		914882	1.01714e+06	862210	1.02791e+06	961547	970130
Tb927.9.5690	60S acidic ribosomal protein, putative	12	11	831.76	2.0757e+07	576258	2.7762	2.20106e+07	1.18884e+06	5.4012	1.06039		2.15189e+07	2.01256e+07	2.06266e+07	2.23635e+07	2.04106e+07	2.32577e+07
Tb927.3.4880	nucleosome assembly protein (NAP), putative	4	4	203.39	1.26955e+06	37432	2.94844	1.34656e+06	125577	9.32577	1.06066		1.22113e+06	1.31228e+06	1.27524e+06	1.44351e+06	1.42695e+06	1.16922e+06
Tb927.11.8200	ribosomal protein S26, putative	8	8	263.76	1.36415e+07	363844	2.66719	1.44729e+07	334066	2.30821	1.06095		1.38866e+07	1.39106e+07	1.31271e+07	1.44247e+07	1.409e+07	1.4904e+07
Tb927.11.2260	Eukaryotic translation initiation factor 4E-1	5	5	220.109	1.93432e+06	120853	6.24783	2.05514e+06	141722	6.89598	1.06246		1.85587e+06	2.10505e+06	1.84205e+06	1.96287e+06	2.25536e+06	1.94719e+06
Tb927.11.11210	paraflagellar rod component, putative	3	3	17.7816	373727	45122.7	12.0737	397259	18174	4.57484	1.06296		338346	437409	345427	375137	419652	396988
Tb927.10.6720 ;Tb927.10.6730 ;Tb927.10.6740 ;Tb927.10.6750 ;Tb927.10.6760	Plasma-membrane choline transporter, putative	5	5	190.55	2.46055e+06	38067.4	1.54711	2.61747e+06	250773	9.58072	1.06377		2.45692e+06	2.41586e+06	2.50889e+06	2.26677e+06	2.74717e+06	2.83848e+06
Tb927.10.12700	pyruvate dehydrogenase E1 alpha subunit, putative	16	16	484.57	1.80081e+07	599430	3.32866	1.91911e+07	645856	3.36539	1.06569		1.8607e+07	1.71891e+07	1.82284e+07	1.86798e+07	1.87914e+07	2.01022e+07
Tb927.9.9810	hypothetical protein, conserved	3	3	106.18	2.42949e+06	136914	5.63552	2.59004e+06	109300	4.22001	1.06609		2.36703e+06	2.30199e+06	2.61944e+06	2.74343e+06	2.52993e+06	2.49677e+06
Tb927.10.13720	RNA-binding protein 29, putative	3	3	75.5289	2.34601e+06	108348	4.61837	2.50265e+06	112604	4.4994	1.06676		2.49773e+06	2.28876e+06	2.25156e+06	2.56615e+06	2.34442e+06	2.59736e+06
Tb927.2.5980	chaperone protein ClpB1, putative	33	32	1378.24	2.74305e+07	776522	2.83087	2.92628e+07	625623	2.13795	1.0668		2.83398e+07	2.75092e+07	2.64426e+07	3.01399e+07	2.87236e+07	2.89249e+07
Tb927.11.1990	arginyl-tRNA synthetase, putative	20	19	521.88	9.91685e+06	314292	3.16928	1.05803e+07	171278	1.61884	1.0669		9.59798e+06	1.03444e+07	9.80811e+06	1.04794e+07	1.044e+07	1.08215e+07
Tb927.9.10770	polyadenylate-binding protein 2	39	38	1823	2.01384e+08	721504	0.358272	2.14962e+08	9.65017e+06	4.48924	1.06742		2.02356e+08	2.01168e+08	2.00629e+08	2.28386e+08	2.10379e+08	2.06121e+08
Tb927.11.6300	40S ribosomal protein S5, putative	14	14	581.818	4.93174e+07	1.78611e+06	3.62166	5.27227e+07	420709	0.797964	1.06905		4.76017e+07	4.85698e+07	5.17807e+07	5.21667e+07	5.28172e+07	5.31842e+07
Tb927.2.4590 ;Tb927.2.4610	branched-chain amino acid aminotransferase, putative	20	19	767.779	6.13893e+07	1.40329e+06	2.28588	6.56403e+07	1.52276e+06	2.31986	1.06925		6.33587e+07	6.01928e+07	6.06164e+07	6.77744e+07	6.43234e+07	6.4823e+07
Tb927.11.14100	Double RNA-binding domain containing protein 4	8	7	171.298	5.50368e+06	272338	4.9483	5.88654e+06	603695	10.2555	1.06956		5.11993e+06	5.72395e+06	5.66715e+06	6.54755e+06	5.08809e+06	6.02397e+06
Tb927.10.7500	fibrillarin	7	7	319.292	4.99661e+06	344049	6.88565	5.34532e+06	170443	3.18864	1.06979		4.77364e+06	4.73356e+06	5.48261e+06	5.23751e+06	5.21251e+06	5.58593e+06
Tb927.11.14300	Dynein intermediate chain, axonemal	10	10	269.618	4.50123e+06	139188	3.09222	4.81638e+06	139524	2.89687	1.07001		4.4731e+06	4.34657e+06	4.68401e+06	4.69293e+06	4.7448e+06	5.01141e+06
Tb927.10.8040	beta adaptin, putative	21	21	676.45	1.55e+07	349486	2.25476	1.65906e+07	108009	0.651029	1.07036		1.55415e+07	1.59057e+07	1.50527e+07	1.66039e+07	1.67157e+07	1.64521e+07
Tb927.10.14030	hypothetical protein, conserved	10	10	407.133	1.13737e+07	498086	4.37929	1.21774e+07	774587	6.36086	1.07067		1.13152e+07	1.20108e+07	1.0795e+07	1.30192e+07	1.23635e+07	1.11495e+07
Tb927.11.2470	metallo-peptidase, Clan MF, Family M17	9	9	446.826	8.45085e+06	558890	6.61341	9.04817e+06	298231	3.29604	1.07068		8.81454e+06	8.87674e+06	7.66128e+06	8.63152e+06	9.31319e+06	9.1998e+06
Tb927.2.3080	cytochrome b5-dependent oleate desaturase	3	3	67.04	466109	29960.4	6.42776	499539	65487.2	13.1095	1.07172		435907	506946	455474	562719	409305	526593
Tb927.10.4850	hypothetical protein, conserved	4	4	165.53	1.29009e+06	111966	8.67894	1.38308e+06	282079	20.395	1.07208		1.15669e+06	1.43067e+06	1.28291e+06	1.782e+06	1.18465e+06	1.18259e+06
Tb927.9.14240	Nucleoporin NUP82	6	4	172.36	2.08624e+06	96505.2	4.62579	2.2367e+06	67810.3	3.03171	1.07212		1.95978e+06	2.19393e+06	2.10502e+06	2.33032e+06	2.1719e+06	2.20788e+06
Tb927.10.2560	mitochondrial malate dehydrogenase	4	4	142.75	2.18096e+06	90970.1	4.17111	2.33928e+06	223316	9.54636	1.07259		2.21095e+06	2.05761e+06	2.2743e+06	2.11935e+06	2.64553e+06	2.25297e+06
Tb927.3.5060	Ankyrin repeats (many copies)/Ankyrin repeats (3 copies), putative	3	3	131.11	3.80605e+06	189647	4.98276	4.08361e+06	380009	9.3057	1.07293		3.60418e+06	3.75407e+06	4.05991e+06	4.54459e+06	4.09236e+06	3.61389e+06
Tb927.3.2100	hypothetical protein, conserved	4	4	198.07	3.07701e+06	174494	5.6709	3.30255e+06	174008	5.26891	1.0733		3.09811e+06	3.27939e+06	2.85353e+06	3.43936e+06	3.057e+06	3.41128e+06
Tb927.6.4000	small glutamine-rich tetratricopeptide repeat protein, putative	9	9	337.66	7.14592e+06	300552	4.20592	7.66973e+06	209472	2.73115	1.0733		6.85765e+06	7.56056e+06	7.01955e+06	7.70772e+06	7.90517e+06	7.39631e+06
Tb927.5.4480	paraflagellar rod component par4, putative	15	15	403.598	6.51919e+06	210197	3.22429	6.99907e+06	524089	7.48798	1.07361		6.23827e+06	6.57548e+06	6.74383e+06	7.72886e+06	6.74621e+06	6.52213e+06
Tb927.6.2210	hypothetical protein, conserved	6	6	80.0286	3.99004e+06	916001	22.9572	4.28712e+06	995330	23.2168	1.07446		4.80975e+06	2.71148e+06	4.44888e+06	3.20278e+06	4.05199e+06	5.60658e+06
Tb927.9.4210	fatty acyl CoA synthetase 3	40	9	1348.73	1.5748e+07	1.88351e+06	11.9603	1.69318e+07	973866	5.7517	1.07517		1.52194e+07	1.82733e+07	1.37514e+07	1.77297e+07	1.7505e+07	1.55607e+07
Tb927.5.800 ;Tb927.5.790	casein kinase I, isoform 2	13	13	468.356	1.44631e+07	196052	1.35554	1.55538e+07	1.23432e+06	7.93581	1.07542		1.47075e+07	1.42275e+07	1.44542e+07	1.38922e+07	1.59213e+07	1.68479e+07
Tb927.5.1660	protein phosphatase 2C, putative	4	4	169.21	1.5516e+06	324450	20.9107	1.66895e+06	145726	8.7316	1.07564		1.5262e+06	1.16754e+06	1.96106e+06	1.64754e+06	1.50215e+06	1.85717e+06
Tb927.8.3790	paraflagellar rod component, putative	3	3	153.44	3.83334e+06	105036	2.74006	4.12735e+06	123976	3.00375	1.0767		3.94301e+06	3.69174e+06	3.86526e+06	4.27745e+06	4.13078e+06	3.97383e+06
Tb927.10.14890	C-terminal motor kinesin, putative	80	79	3836.27	2.78463e+08	7.51422e+06	2.69846	2.99876e+08	1.28062e+06	0.427051	1.0769		2.85676e+08	2.81615e+08	2.68098e+08	2.99947e+08	2.98273e+08	3.01407e+08
Tb927.9.10570	predicted zinc finger protein	4	4	186.51	1.22781e+06	110537	9.00284	1.32239e+06	211260	15.9756	1.07703		1.38204e+06	1.12863e+06	1.17275e+06	1.05558e+06	1.33936e+06	1.57223e+06
Tb927.7.3740	hypothetical protein, conserved	5	5	223.94	841642	84152.8	9.99864	906486	117332	12.9436	1.07704		788571	960428	775928	1.05175e+06	903311	764398
Tb927.10.230	proteasome subunit alpha type-5, putative	8	8	512.26	1.1659e+07	386091	3.31151	1.25597e+07	634275	5.05008	1.07725		1.13366e+07	1.22019e+07	1.14386e+07	1.34554e+07	1.2153e+07	1.20706e+07
Tb927.11.14900	coatomer subunit epsilon	5	5	257.33	1.992e+06	99210.1	4.98044	2.14678e+06	65519.1	3.05197	1.0777		1.85422e+06	2.03791e+06	2.08385e+06	2.13895e+06	2.07074e+06	2.23065e+06
Tb927.6.4670	MORN repeat-containing protein 1	12	12	355.752	1.31855e+07	589533	4.47108	1.42108e+07	741029	5.21453	1.07777		1.40019e+07	1.26308e+07	1.29238e+07	1.51433e+07	1.33304e+07	1.41588e+07
Tb927.7.2570	mitochondrial RNA binding protein 1	7	7	367.35	8.75888e+06	409891	4.67972	9.44673e+06	505621	5.35234	1.07853		9.18397e+06	8.88763e+06	8.20503e+06	1.01537e+07	9.18637e+06	9.00016e+06
Tb927.5.890	oligosaccharyl transferase subunit, putative	18	8	706.887	5.14338e+06	379583	7.38004	5.54875e+06	282863	5.09778	1.07881		4.6794e+06	5.14155e+06	5.60918e+06	5.15009e+06	5.71948e+06	5.77669e+06
Tb927.6.4320	Protein of unknown function (DUF2817), putative	17	17	563.584	1.37239e+07	415626	3.02849	1.48112e+07	608646	4.10936	1.07923		1.41137e+07	1.39099e+07	1.3148e+07	1.49733e+07	1.3998e+07	1.54622e+07
Tb927.7.1310	hypothetical protein, conserved	3	3	98.04	951906	47704.1	5.01143	1.0282e+06	126140	12.268	1.08015		885481	974911	995328	1.17189e+06	864803	1.04792e+06
Tb927.4.760	AP-1 adapter complex gamma subunit, putative	17	16	760.055	1.8814e+07	181027	0.96219	2.03316e+07	1.14273e+06	5.62045	1.08066		1.86054e+07	1.90468e+07	1.87899e+07	1.89967e+07	2.02102e+07	2.17879e+07
Tb927.3.4820	acyltransferase, putative	3	3	127.231	1.43731e+06	162038	11.2737	1.55383e+06	99121.4	6.37915	1.08107		1.23215e+06	1.6283e+06	1.45149e+06	1.536e+06	1.44234e+06	1.68316e+06
Tb927.10.5840	translation elongation factor 1-beta, putative	21	15	1217.21	5.90104e+07	3.21014e+06	5.43997	6.38334e+07	3.8597e+06	6.04652	1.08173		6.3131e+07	5.86002e+07	5.52999e+07	5.97256e+07	6.27744e+07	6.90002e+07
Tb927.7.7460	hypothetical protein, conserved	12	11	315.31	8.10506e+06	733436	9.04912	8.77681e+06	531950	6.06086	1.08288		7.72901e+06	7.45592e+06	9.13024e+06	8.04886e+06	9.30517e+06	8.97641e+06
Tb927.10.9570	paraflagellar rod component, putative	42	42	2248.4	7.11379e+07	701885	0.986653	7.70394e+07	2.07504e+06	2.69347	1.08296		7.01453e+07	7.16334e+07	7.16351e+07	7.72727e+07	7.43895e+07	7.94561e+07
Tb927.8.2080	Fungal tRNA ligase phosphodiesterase domain containing protein, putative	4	4	169.059	5.54958e+06	173017	3.11765	6.01079e+06	450365	7.49262	1.08311		5.3086e+06	5.7068e+06	5.63334e+06	5.83556e+06	5.56811e+06	6.6287e+06
Tb927.4.2760	Protein of unknown function (DUF3808), putative	4	4	157	1.26378e+06	108227	8.56375	1.36926e+06	191487	13.9848	1.08346		1.14736e+06	1.40803e+06	1.23594e+06	1.60143e+06	1.37389e+06	1.13245e+06
Tb927.6.1800	protein phosphatase 2C, putative	8	8	295.592	9.57345e+06	77910.6	0.813819	1.03804e+07	302754	2.91659	1.08429		9.47218e+06	9.66168e+06	9.5865e+06	9.9578e+06	1.05321e+07	1.06513e+07
Tb927.11.11460	Mitochondrial import receptor subunit ATOM69	5	5	196.204	3.69385e+06	335085	9.07142	4.00525e+06	391618	9.7776	1.0843		3.71655e+06	4.09242e+06	3.27258e+06	4.49577e+06	3.53731e+06	3.98268e+06
Tb927.3.4680	RAB GDP dissociation inhibitor alpha, putative	11	11	578.563	1.76816e+07	1.16331e+06	6.5792	1.91848e+07	648210	3.37877	1.08501		1.87156e+07	1.82729e+07	1.60564e+07	1.99937e+07	1.9154e+07	1.84068e+07
Tb927.1.3300	Myotubularin-related protein, putative	6	5	188.015	1.41323e+06	227712	16.1129	1.53447e+06	1844.59	0.12021	1.08579		1.20352e+06	1.30644e+06	1.72973e+06	1.53186e+06	1.53568e+06	1.53585e+06
Tb927.5.2950	Repeat of unknown function (DUF1126), putative	4	4	98.274	1.08008e+06	93474.9	8.65442	1.1728e+06	148006	12.6199	1.08584		950902	1.16897e+06	1.12037e+06	1.37622e+06	1.02839e+06	1.11379e+06
Tb927.9.12510	ATP-dependent DEAD/H RNA helicase, putative	18	17	591.189	8.456e+06	256654	3.03517	9.19146e+06	86400.6	0.940009	1.08697		8.28632e+06	8.81872e+06	8.26297e+06	9.29944e+06	9.08794e+06	9.18702e+06
Tb927.3.5010	hypothetical protein, conserved	3	3	139.13	1.23076e+06	86496.7	7.02792	1.33786e+06	12970.1	0.969463	1.08702		1.125e+06	1.23041e+06	1.33687e+06	1.35504e+06	1.33485e+06	1.3237e+06
Tb927.5.1880	inhibitor of serine peptidase (ISP), putative	4	3	94.71	2.77847e+06	163119	5.8708	3.02146e+06	206612	6.83815	1.08746		2.60625e+06	2.9975e+06	2.73167e+06	2.80442e+06	2.96057e+06	3.2994e+06
Tb927.3.1200.2 ;Tb927.3.1200.1	hypothetical protein, conserved	7	7	247.94	1.90253e+06	109303	5.74517	2.07278e+06	60626.6	2.9249	1.08949		1.92939e+06	2.02093e+06	1.75727e+06	2.15839e+06	2.02603e+06	2.03391e+06
Tb927.6.1090	proteasome regulatory ATPase subunit 3	11	10	376.711	4.57093e+06	260665	5.70266	4.97998e+06	273378	5.48955	1.08949		4.44974e+06	4.93303e+06	4.33002e+06	5.30513e+06	4.63626e+06	4.99854e+06
Tb927.4.870	dynein heavy chain, putative	13	11	339.027	2.82036e+06	75431.8	2.67455	3.07412e+06	35871.4	1.16688	1.08998		2.73822e+06	2.92037e+06	2.80248e+06	3.12179e+06	3.03526e+06	3.06532e+06
Tb927.6.2690	ubiquitin carboxyl-terminal hydrolase, putative	5	5	154.318	2.62454e+06	142188	5.41764	2.86168e+06	133335	4.65933	1.09035		2.7239e+06	2.72626e+06	2.42346e+06	3.04913e+06	2.75025e+06	2.78565e+06
Tb927.11.2650	heat shock protein 84, putative	62	59	2613.12	1.12758e+08	1.82518e+06	1.61867	1.23018e+08	1.54009e+06	1.25192	1.091		1.15189e+08	1.12294e+08	1.10791e+08	1.2253e+08	1.21424e+08	1.25101e+08
Tb927.3.3560	U-box domain containing protein, putative	24	23	984.538	5.18424e+07	569733	1.09897	5.6562e+07	1.5905e+06	2.81196	1.09104		5.10509e+07	5.23688e+07	5.21074e+07	5.4738e+07	5.6334e+07	5.86138e+07
Tb927.8.8230 ;Tb927.8.8220	amino acid transporter, putative	3	3	149.75	1.4519e+06	61634.4	4.24509	1.58495e+06	122894	7.75383	1.09164		1.46223e+06	1.52169e+06	1.37178e+06	1.74856e+06	1.55391e+06	1.45237e+06
Tb927.2.6050	beta prime COP protein	7	7	259.83	3.48448e+06	207902	5.96652	3.80395e+06	221681	5.82765	1.09168		3.206e+06	3.54202e+06	3.70541e+06	3.51937e+06	3.83233e+06	4.06015e+06
Tb927.11.1150	radial spoke protein 3	3	3	67.3458	786842	190566	24.219	859681	221202	25.7307	1.09257		949825	519474	891227	574217	891607	1.11322e+06
Tb927.11.8770	ATP-dependent RNA helicase FAL1, putative	4	4	149.55	2.60159e+06	450183	17.3041	2.84462e+06	207387	7.2905	1.09341		1.96652e+06	2.88034e+06	2.95792e+06	3.09302e+06	2.85545e+06	2.58538e+06
Tb927.2.5150	TPR-repeat protein, putative	3	3	83.17	689087	97665	14.1731	754059	42386	5.62105	1.09429		551720	770243	745297	782031	694160	785986
Tb927.10.1630	atp-binding cassette sub-family e member 1	3	3	99.65	1.13998e+06	109797	9.63153	1.24871e+06	63150.1	5.05724	1.09538		1.24664e+06	1.18437e+06	988920	1.16412e+06	1.31582e+06	1.26618e+06
Tb927.10.6310	major vault protein, putative	4	3	141.83	1.62043e+06	122510	7.56033	1.77586e+06	90938.3	5.12081	1.09592		1.45072e+06	1.67508e+06	1.73549e+06	1.67992e+06	1.74966e+06	1.898e+06
Tb927.9.11270	t- complex protein 1 (eta subunit), putative	21	20	799.81	3.29568e+07	459070	1.39295	3.61715e+07	711645	1.96742	1.09754		3.34664e+07	3.30503e+07	3.23537e+07	3.53964e+07	3.60031e+07	3.7115e+07
Tb927.10.290	proteasome alpha 2 subunit, putative	8	8	273.977	8.23383e+06	328693	3.99198	9.04054e+06	797694	8.82353	1.09798		8.35906e+06	8.55889e+06	7.78353e+06	1.01376e+07	8.71981e+06	8.26425e+06
Tb927.7.3630	TPR-repeat-containing chaperone protein DNAJ, putative	13	13	327.263	1.00718e+07	441379	4.38233	1.10596e+07	247025	2.23359	1.09807		1.03871e+07	1.03806e+07	9.4476e+06	1.07477e+07	1.10791e+07	1.13518e+07
Tb927.11.12060	Peroxisomal biogenesis factor 11 (PEX11), putative	4	4	95.89	722705	58562.8	8.10329	793988	43597.4	5.49094	1.09863		687143	805262	675710	850479	787136	744349
Tb927.11.7675	ribosomal protein S10p/S20	6	6	269.65	5.24893e+06	468575	8.92705	5.76874e+06	337091	5.8434	1.09903		4.59308e+06	5.65893e+06	5.49479e+06	5.40213e+06	6.21595e+06	5.68816e+06
Tb927.3.4840	ubiquitin carboxyl-terminal hydrolase, putative	8	8	274.15	6.02618e+06	409520	6.79569	6.6252e+06	679541	10.2569	1.0994		5.71608e+06	6.60483e+06	5.75762e+06	6.30532e+06	7.56994e+06	6.00033e+06
Tb927.10.14980	intraflagellar transport protein 52	11	11	437.17	9.74e+06	420656	4.31884	1.07115e+07	504773	4.71245	1.09974		9.6284e+06	1.03019e+07	9.28975e+06	1.10262e+07	9.99922e+06	1.1109e+07
Tb927.8.7040	hypothetical protein, conserved	3	3	45.2734	1.03534e+06	28547.8	2.75735	1.13899e+06	97698.4	8.57763	1.10012		1.01243e+06	1.07558e+06	1.01799e+06	1.22782e+06	1.00293e+06	1.18623e+06
Tb927.7.2400	tyrosyl-tRNA synthetase, putative	3	3	115.63	2.57749e+06	30310.9	1.17599	2.83699e+06	222061	7.82736	1.10068		2.54348e+06	2.61709e+06	2.57189e+06	2.7231e+06	2.64048e+06	3.14739e+06
Tb927.3.1120	GTP-binding nuclear protein rtb2, putative	25	24	1082.21	8.08717e+07	1.89973e+06	2.34906	8.90567e+07	2.41521e+06	2.71199	1.10121		8.32128e+07	8.08427e+07	7.85597e+07	9.24098e+07	8.79437e+07	8.68166e+07
Tb927.1.4310	Flagellum attachment zone protein 2	38	36	1311.1	3.66786e+07	1.17892e+06	3.2142	4.04027e+07	1.1559e+06	2.86095	1.10153		3.58138e+07	3.83455e+07	3.58766e+07	4.18605e+07	4.03145e+07	3.90332e+07
Tb927.8.3840	hypothetical protein, conserved	7	5	235.954	2.04684e+06	166128	8.1163	2.25827e+06	270945	11.9979	1.1033		2.26755e+06	1.86675e+06	2.00622e+06	1.92686e+06	2.25741e+06	2.59053e+06
Tb927.4.4700	hypothetical protein, conserved	7	7	241.052	4.25633e+06	265834	6.24561	4.69686e+06	283687	6.03993	1.1035		4.39022e+06	3.88515e+06	4.49362e+06	4.56275e+06	4.43646e+06	5.09137e+06
Tb927.11.2570	hypothetical protein, conserved	8	7	345.583	1.29682e+06	66788.4	5.15019	1.43218e+06	95046.9	6.63652	1.10438		1.20346e+06	1.3559e+06	1.33109e+06	1.56242e+06	1.33828e+06	1.39584e+06
Tb927.11.1740	intraflagellar transport protein 88	22	21	977.468	1.38659e+07	348746	2.51513	1.53143e+07	675334	4.40984	1.10445		1.43168e+07	1.38136e+07	1.34674e+07	1.62163e+07	1.5135e+07	1.45915e+07
Tb927.3.5020	Flagellar Member 6	10	7	333.553	2.16217e+06	275451	12.7396	2.38822e+06	77815.2	3.2583	1.10455		2.54817e+06	2.01458e+06	1.92376e+06	2.36018e+06	2.31008e+06	2.49439e+06
Tb927.3.960	protein transport protein Sec61 gamma subunit, putative	3	3	122.17	1.42832e+06	102482	7.17503	1.57916e+06	98001.4	6.2059	1.10561		1.28701e+06	1.52687e+06	1.47107e+06	1.70216e+06	1.46235e+06	1.57298e+06
Tb927.10.730	ATP synthase, putative	4	3	102.45	1.54254e+06	56469.6	3.66083	1.70558e+06	73038.6	4.28233	1.1057		1.54848e+06	1.47059e+06	1.60853e+06	1.80688e+06	1.67241e+06	1.63746e+06
Tb927.11.9220	proteasome regulatory non-ATP-ase subunit 2	5	5	274.45	940632	119347	12.6879	1.04054e+06	89810.3	8.63115	1.10621		1.04598e+06	773756	1.00216e+06	925003	1.144e+06	1.05261e+06
Tb927.10.11310	intraflagellar transport protein 57/55	11	10	462.476	8.01769e+06	464723	5.79622	8.87468e+06	280599	3.16179	1.10689		7.39104e+06	8.50258e+06	8.15946e+06	9.18081e+06	8.50294e+06	8.9403e+06
Tb927.3.2890	radial spoke protein RSP10, putative	5	5	195.803	9.03848e+06	120565	1.3339	1.00108e+07	398976	3.98545	1.10758		9.16085e+06	9.08011e+06	8.87447e+06	9.6475e+06	1.05663e+07	9.81858e+06
Tb927.9.9550	conserved protein, unknown function	7	7	262.41	8.84815e+06	397409	4.49144	9.80615e+06	1.13053e+06	11.5288	1.10827		8.85407e+06	8.35849e+06	9.33188e+06	8.4193e+06	9.81064e+06	1.11885e+07
Tb927.1.1670	ARM-like helical domain-containing protein	12	12	495.23	4.86918e+06	413402	8.49018	5.3986e+06	329054	6.09518	1.10873		4.29519e+06	5.25239e+06	5.05995e+06	5.74398e+06	5.49599e+06	4.95582e+06
Tb927.10.1170	intraflagellar transport protein 172	48	45	1812.23	3.25257e+07	1.18651e+06	3.64792	3.61345e+07	1.4422e+06	3.99121	1.11095		3.21421e+07	3.41322e+07	3.13028e+07	3.81468e+07	3.54163e+07	3.48403e+07
Tb927.11.8440.2 ;Tb927.11.8440.1	haloacid dehalogenase-like hydrolase, putative	6	6	273.65	3.35335e+06	82177.5	2.45061	3.72672e+06	169619	4.55142	1.11134		3.46694e+06	3.3178e+06	3.2753e+06	3.66941e+06	3.55365e+06	3.9571e+06
Tb927.10.5480 ;Tb927.10.5460	60S ribosomal protein L24, putative	3	3	122.463	1.53353e+07	536265	3.49692	1.70429e+07	1.50615e+06	8.83739	1.11135		1.45928e+07	1.58401e+07	1.55732e+07	1.58055e+07	1.61603e+07	1.91631e+07
Tb927.7.4500	PX domain containing protein, putative	29	27	997.267	6.83437e+07	1.69493e+06	2.48001	7.59585e+07	1.98192e+06	2.60922	1.11142		7.07406e+07	6.71219e+07	6.71687e+07	7.77009e+07	7.31859e+07	7.69885e+07
Tb927.8.5250	delta-coat protein, putative	15	15	386.973	5.38179e+06	126402	2.34871	5.98281e+06	204309	3.41493	1.11168		5.20956e+06	5.50938e+06	5.42642e+06	6.22128e+06	6.00487e+06	5.72229e+06
Tb927.11.2360	phenylalanyl-tRNA synthetase (beta subunit), putative	11	10	237.269	6.45959e+06	220873	3.4193	7.18098e+06	203671	2.83625	1.11168		6.69174e+06	6.52451e+06	6.16253e+06	6.91115e+06	7.22863e+06	7.40317e+06
Tb927.9.13655 ;Tb927.9.13650	ADP-ribosylation factor, putative	23	22	940.333	9.13311e+07	4.46261e+06	4.88619	1.01541e+08	2.62424e+06	2.58441	1.11179		9.65024e+07	9.18786e+07	8.56124e+07	9.79184e+07	1.0405e+08	1.02655e+08
Tb927.4.1270	ruvB-like DNA helicase, putative	16	16	832.2	1.18028e+07	427653	3.62333	1.31259e+07	731984	5.57666	1.1121		1.17457e+07	1.23527e+07	1.13099e+07	1.38341e+07	1.34256e+07	1.21179e+07
Tb927.2.4210	Phosphoenolpyruvate carboxykinase [ATP], glycosomal	44	42	1730.2	8.28685e+07	2.36523e+06	2.8542	9.21643e+07	250383	0.27167	1.11218		8.13405e+07	8.62094e+07	8.10556e+07	9.20167e+07	9.25169e+07	9.19594e+07
Tb927.9.4680	Eukaryotic initiation factor 4A-1	31	30	1488.55	1.26567e+08	1.58017e+06	1.24848	1.40825e+08	5.56399e+06	3.95101	1.11265		1.28514e+08	1.24643e+08	1.26543e+08	1.38559e+08	1.35432e+08	1.48483e+08
Tb927.3.5550	intraflagellar transport protein 27	7	7	255.046	7.06978e+06	217745	3.07994	7.87285e+06	504737	6.41111	1.11359		7.05027e+06	6.81339e+06	7.34568e+06	7.53031e+06	7.50177e+06	8.58646e+06
Tb927.6.3650	ADP-ribosylation factor, putative	6	6	216.633	1.39905e+07	875196	6.25564	1.55816e+07	1.1219e+06	7.2002	1.11372		1.47639e+07	1.44407e+07	1.27669e+07	1.40163e+07	1.61393e+07	1.6589e+07
Tb927.10.7410	succinyl-CoA ligase [GDP-forming] beta-chain, putative	22	22	983.03	3.08982e+07	895633	2.89866	3.44158e+07	957252	2.78143	1.11384		3.11543e+07	3.18444e+07	2.96959e+07	3.34117e+07	3.41314e+07	3.57042e+07
Tb927.9.9660	Mitochondrial import receptor subunit ATOM40	3	3	69.16	2.12307e+06	297685	14.0214	2.36593e+06	103851	4.38943	1.11439		1.84584e+06	2.53607e+06	1.98731e+06	2.50981e+06	2.26848e+06	2.3195e+06
Tb927.10.13360	Elongation factor Tu, mitochondrial	9	9	302.882	9.83304e+06	237249	2.41278	1.09602e+07	393716	3.59223	1.11463		1.00939e+07	9.88531e+06	9.51988e+06	1.04651e+07	1.09871e+07	1.14284e+07
Tb927.3.2900	Eukaryotic translation initiation factor 2 subunit alpha	8	8	251.74	9.45493e+06	465744	4.92593	1.05448e+07	375648	3.56241	1.11527		8.80978e+06	9.89245e+06	9.66255e+06	1.04969e+07	1.10269e+07	1.01105e+07
Tb927.3.1680	Eukaryotic translation initiation factor 3 subunit F	4	4	158.35	1.89907e+06	89620.7	4.71918	2.12148e+06	173811	8.1929	1.11711		1.8527e+06	2.02441e+06	1.8201e+06	2.32574e+06	1.90093e+06	2.13777e+06
Tb927.2.4330	paraflagellar rod protein 5, putative	6	6	145.09	1.10563e+06	142379	12.8776	1.23548e+06	81090.2	6.56347	1.11744		1.30478e+06	980326	1.03179e+06	1.34434e+06	1.14981e+06	1.21228e+06
Tb927.11.11590	Eukaryotic translation initiation factor 3 subunit E	8	7	309.24	1.11666e+07	324385	2.90496	1.24839e+07	675905	5.41421	1.11797		1.1127e+07	1.15822e+07	1.07906e+07	1.31687e+07	1.1564e+07	1.2719e+07
Tb927.10.12840	mitochondrial carrier protein	7	7	189.408	4.34014e+06	72957.5	1.681	4.85219e+06	217357	4.47956	1.11798		4.38557e+06	4.39765e+06	4.23719e+06	5.14937e+06	4.63555e+06	4.77166e+06
Tb927.10.15850	Peroxisome biogenesis factor 12	5	4	118.992	2.18666e+06	63146	2.88778	2.44592e+06	55911.1	2.28589	1.11856		2.27513e+06	2.15298e+06	2.13188e+06	2.38016e+06	2.51682e+06	2.44079e+06
Tb927.11.3570	metallo-peptidase, Clan MA(E) Family M1	32	32	1371.12	3.04033e+07	1.48521e+06	4.88505	3.40364e+07	207114	0.608509	1.1195		3.03598e+07	3.22437e+07	2.86064e+07	3.43234e+07	3.38422e+07	3.39435e+07
Tb927.9.5460	Eukaryotic translation initiation factor 4 gamma 2	3	3	145.073	1.16639e+06	128525	11.019	1.30656e+06	61218.5	4.68549	1.12017		1.33244e+06	1.01934e+06	1.14739e+06	1.28413e+06	1.24535e+06	1.39019e+06
Tb927.8.1550	paraflagellar rod component, putative	31	30	1369.31	2.58509e+07	310886	1.20261	2.89801e+07	297505	1.02659	1.12105		2.62744e+07	2.5537e+07	2.57411e+07	2.89865e+07	2.86126e+07	2.93412e+07
Tb927.10.14550	ATP-dependent RNA helicase HEL67	14	10	670.53	1.06898e+07	308632	2.88716	1.20017e+07	767422	6.39428	1.12272		1.09978e+07	1.08036e+07	1.0268e+07	1.09663e+07	1.28011e+07	1.22377e+07
Tb927.11.1560	1,2-Dihydroxy-3-keto-5-methylthiopentene dioxygenase, putative	7	7	278.628	5.95894e+06	237991	3.99385	6.69119e+06	432595	6.46513	1.12288		6.16921e+06	6.08139e+06	5.62621e+06	6.47151e+06	7.29551e+06	6.30655e+06
Tb927.10.10445 ;Tb927.10.10460	Core histone H2A/H2B/H3/H4, putative	12	11	668.97	2.69207e+08	6.29776e+06	2.33937	3.02456e+08	7.73439e+06	2.55719	1.12351		2.64561e+08	2.78111e+08	2.6495e+08	2.9514e+08	3.13156e+08	2.99072e+08
Tb927.11.13280	mitochondrial RNA binding protein 2	9	9	380.27	1.78443e+07	949675	5.32201	2.00501e+07	1.84699e+06	9.21185	1.12362		1.91813e+07	1.72861e+07	1.70655e+07	2.20072e+07	2.05697e+07	1.75734e+07
Tb927.11.11965	cytoskeleton-associated protein, putative	24	24	580.752	3.23048e+07	1.09106e+06	3.3774	3.63206e+07	2.67629e+06	7.36851	1.12431		3.1309e+07	3.1782e+07	3.38234e+07	3.26854e+07	3.72257e+07	3.90507e+07
Tb927.6.1660	hypothetical protein, conserved	7	6	169.194	2.23995e+06	183079	8.17333	2.51964e+06	71941.6	2.85523	1.12486		2.27968e+06	1.99852e+06	2.44166e+06	2.46549e+06	2.47213e+06	2.62131e+06
Tb927.1.2670	paralyzed flagella 16	16	11	512.418	1.40967e+07	67584.5	0.479436	1.58692e+07	550218	3.4672	1.12574		1.40143e+07	1.40958e+07	1.41799e+07	1.66032e+07	1.57261e+07	1.52784e+07
Tb927.3.5490	Putative intraflagellar transport protein B2	8	8	354.69	1.13706e+07	918693	8.07957	1.28098e+07	228364	1.78273	1.12658		1.10581e+07	1.26189e+07	1.04346e+07	1.2837e+07	1.25175e+07	1.30749e+07
Tb927.11.15230	cytosolic coat protein, putative	4	4	154.81	2.70208e+06	458563	16.9707	3.04471e+06	108862	3.57544	1.1268		2.83789e+06	3.18335e+06	2.08501e+06	3.16959e+06	3.06025e+06	2.90429e+06
Tb927.3.5090	tryparedoxin 2, putative	6	6	123.059	6.01487e+06	515375	8.56835	6.77828e+06	98128.6	1.44769	1.12692		5.95132e+06	6.67544e+06	5.41785e+06	6.85394e+06	6.8412e+06	6.6397e+06
Tb927.2.5800	sedoheptulose-1,7-bisphosphatase	3	3	137.73	1.54816e+06	103920	6.71253	1.74493e+06	116514	6.67732	1.1271		1.68998e+06	1.51062e+06	1.44387e+06	1.9093e+06	1.6528e+06	1.67268e+06
Tb927.9.6290	arginine kinase	48	3	1951.36	6.66463e+06	363985	5.46144	7.52016e+06	268338	3.56824	1.12837		7.07415e+06	6.18979e+06	6.72995e+06	7.89953e+06	7.33849e+06	7.32246e+06
Tb927.3.5540	dynein intermediate chain WDRD34, putative	6	5	146.49	1.44676e+06	56917.6	3.93414	1.63472e+06	77917	4.76637	1.12992		1.44935e+06	1.37579e+06	1.51514e+06	1.52557e+06	1.70239e+06	1.67621e+06
Tb927.1.3110	soluble N-ethylmaleimide sensitive factor (NSF) attachment protein, putative	3	3	74.2202	624771	30969.6	4.95696	706259	109327	15.4798	1.13043		666312	591983	616017	860623	621500	636654
Tb927.10.14470	intraflagellar transport protein 140	12	11	436.177	5.31431e+06	292413	5.50238	6.00805e+06	147272	2.45124	1.13054		5.00476e+06	5.70655e+06	5.23161e+06	5.94129e+06	6.21229e+06	5.87059e+06
Tb927.8.6980 ;Tb927.4.5340	Flagellum attachment zone protein 14	3	3	7.76534	168050	16127.5	9.59684	189989	19916.7	10.4831	1.13055		165962	149425	188764	169158	183985	216823
Tb927.3.5340	Hsc70-interacting protein (Hip), putative	6	6	236.574	7.12839e+06	110990	1.55701	8.06141e+06	967199	11.9979	1.13089		7.10547e+06	7.27433e+06	7.00537e+06	9.42672e+06	7.45054e+06	7.30697e+06
Tb927.4.4820 ;Tb927.4.4840 ;Tb927.4.4860	amino acid transporter 8, putative	5	4	246.42	1.45087e+06	32445.5	2.23628	1.64101e+06	156735	9.5511	1.13106		1.47891e+06	1.4683e+06	1.4054e+06	1.46858e+06	1.84785e+06	1.60662e+06
Tb927.9.13610	helicase, putative	5	5	212.92	1.48045e+06	107757	7.27866	1.67458e+06	67334.3	4.02096	1.13113		1.36552e+06	1.62458e+06	1.45126e+06	1.74588e+06	1.6936e+06	1.58427e+06
Tb927.10.13860	GPI-anchor transamidase subunit 8 (GPI8)	8	8	209.996	5.13568e+06	362447	7.05743	5.8093e+06	140899	2.4254	1.13117		5.64707e+06	4.84977e+06	4.9102e+06	5.61009e+06	5.90516e+06	5.91266e+06
Tb927.11.5300	Kinesin-13 3, putative	4	4	245.126	2.14374e+06	185393	8.64811	2.42644e+06	263321	10.8522	1.13187		2.13623e+06	2.37447e+06	1.92054e+06	2.70307e+06	2.07222e+06	2.50402e+06
Tb927.10.14780	mitogen-activated protein kinase kinase kinase, putative	13	13	259.948	9.67235e+06	207531	2.14561	1.09558e+07	298970	2.72888	1.13269		9.74404e+06	9.88299e+06	9.39004e+06	1.1015e+07	1.05636e+07	1.12887e+07
Tb927.10.10140 ;Tb927.3.3680	paraflagellar rod component, putative	12	12	428.235	1.9535e+07	429998	2.20117	2.21499e+07	723670	3.26715	1.13385		1.93641e+07	2.01259e+07	1.9115e+07	2.29835e+07	2.12189e+07	2.22473e+07
Tb927.5.1930	signal peptidase subunit, putative	3	3	128.78	4.28933e+06	209874	4.89293	4.868e+06	403540	8.28966	1.13491		4.56264e+06	4.2529e+06	4.05244e+06	5.43785e+06	4.55635e+06	4.60978e+06
Tb927.4.5310	Repressor of differentiation kinase 2	4	3	92.18	1.67071e+06	76311.8	4.56763	1.89689e+06	39917.1	2.10435	1.13538		1.59387e+06	1.77476e+06	1.6435e+06	1.85013e+06	1.94766e+06	1.89287e+06
Tb927.10.9650	hypothetical protein, conserved	5	5	204.427	3.25996e+06	128091	3.92923	3.70193e+06	607333	16.4059	1.13557		3.09035e+06	3.39986e+06	3.28966e+06	2.97968e+06	3.66049e+06	4.46561e+06
Tb927.3.1790	pyruvate dehydrogenase E1 beta subunit, putative	15	15	655.979	2.84178e+07	184518	0.649304	3.23048e+07	1.25565e+06	3.8869	1.13678		2.82071e+07	2.83898e+07	2.86565e+07	3.15222e+07	3.40766e+07	3.13156e+07
Tb927.10.6640	transmembrane emp24 domain-containing protein	5	5	251.78	4.34365e+06	208014	4.78892	4.93958e+06	121385	2.4574	1.13719		4.53178e+06	4.44545e+06	4.05373e+06	4.81645e+06	4.89755e+06	5.10473e+06
Tb927.10.5140	Mitogen-activated protein kinase 6	13	13	492.186	7.58075e+06	255502	3.37041	8.62518e+06	261642	3.03346	1.13777		7.92884e+06	7.49066e+06	7.32276e+06	8.74917e+06	8.26127e+06	8.86511e+06
Tb927.8.4280	nuclear transport factor 2, putative	4	4	132.422	5.06475e+06	173985	3.43521	5.76311e+06	75467.6	1.30949	1.13789		5.28755e+06	5.04376e+06	4.86293e+06	5.84812e+06	5.66472e+06	5.77649e+06
Tb927.1.2570	coatomer beta subunit	19	18	787.316	1.0501e+07	400499	3.8139	1.19639e+07	343723	2.873	1.13931		1.01684e+07	1.10644e+07	1.02703e+07	1.24001e+07	1.156e+07	1.19317e+07
Tb927.9.13990	RNA-binding protein, putative	7	6	245.53	1.30854e+07	109654	0.837993	1.49105e+07	1.08456e+06	7.27381	1.13948		1.31905e+07	1.29341e+07	1.31315e+07	1.64284e+07	1.43424e+07	1.39607e+07
Tb927.6.1770	kinesin, putative	9	8	240.625	3.58617e+06	615379	17.1598	4.08783e+06	464623	11.366	1.13989		2.7251e+06	4.12607e+06	3.90734e+06	4.74014e+06	3.83012e+06	3.69323e+06
Tb927.10.5810	The ARF-like 2 binding protein BART, putative	53	53	2614.99	2.30372e+08	1.106e+07	4.80094	2.62663e+08	1.41185e+07	5.37514	1.14017		2.44067e+08	2.16981e+08	2.30067e+08	2.43643e+08	2.66911e+08	2.77434e+08
Tb927.5.2190	META domain/Domain of unknown function (DUF1935), putative	5	5	241.24	2.56155e+06	336138	13.1224	2.92073e+06	92137.6	3.15461	1.14022		2.60443e+06	2.13011e+06	2.95012e+06	2.99299e+06	2.7907e+06	2.97851e+06
Tb927.10.2490	glucose-6-phosphate 1-dehydrogenase	9	9	323.842	5.7744e+06	342658	5.93408	6.58923e+06	126410	1.91843	1.14111		5.3128e+06	6.13293e+06	5.87749e+06	6.46402e+06	6.54134e+06	6.76234e+06
Tb927.10.5620	fructose-bisphosphate aldolase, glycosomal	119	118	4629.83	3.32684e+09	3.8597e+07	1.16017	3.79813e+09	1.28071e+08	3.37195	1.14166		3.37652e+09	3.28242e+09	3.32158e+09	3.68136e+09	3.73661e+09	3.97641e+09
Tb927.8.810	radial spoke protein RSP9, putative	6	6	302.919	7.1081e+06	512277	7.20695	8.11809e+06	478262	5.89131	1.14209		7.63574e+06	7.27422e+06	6.41435e+06	8.62909e+06	7.47884e+06	8.24633e+06
Tb927.10.2990	nuclear cap binding complex subunit CBP110, putative	5	5	211.8	552209	100246	18.1536	631249	47412.1	7.51084	1.14313		431319	548519	676788	697603	589726	606417
Tb927.10.13790 ;Tb927.11.1630	hypothetical protein, conserved	23	23	1157.55	2.861e+07	313508	1.0958	3.27192e+07	1.36626e+06	4.17572	1.14363		2.90102e+07	2.85753e+07	2.82446e+07	3.45706e+07	3.13147e+07	3.22723e+07
Tb927.10.7930	2,3-bisphosphoglycerate-independent phosphoglycerate mutase	28	27	1206.72	7.52084e+07	1.90091e+06	2.52752	8.60548e+07	4.01677e+06	4.66768	1.14422		7.3345e+07	7.78182e+07	7.44621e+07	8.96039e+07	8.81214e+07	8.04391e+07
Tb927.6.1920	hypothetical protein, conserved	3	3	73.9	769286	60412.1	7.85301	880935	63245.6	7.17937	1.14513		839905	692333	775619	804911	959755	878138
Tb927.8.6030 ;Tb927.9.14000	60S ribosomal protein L12, putative	8	8	440.86	2.8972e+07	339799	1.17285	3.31884e+07	1.40875e+06	4.2447	1.14553		2.87302e+07	2.94526e+07	2.87334e+07	3.44267e+07	3.12177e+07	3.39209e+07
Tb927.11.15990	Nucleoporin NUP109	7	7	279.947	1.06232e+06	50059	4.71225	1.21702e+06	42489	3.49123	1.14563		1.09236e+06	1.10281e+06	991779	1.15885e+06	1.23305e+06	1.25916e+06
Tb927.5.3400	calcium-translocating P-type ATPase	33	33	1415.54	3.5394e+07	1.07144e+06	3.02717	4.05749e+07	1.72791e+06	4.25857	1.14638		3.68914e+07	3.44442e+07	3.48466e+07	3.88005e+07	4.0007e+07	4.29171e+07
Tb927.11.9980	2-oxoglutarate dehydrogenase E1 component, putative	14	13	441.918	7.07008e+06	131983	1.86678	8.11068e+06	472078	5.82045	1.14718		6.90939e+06	7.23267e+06	7.06818e+06	8.73165e+06	7.58787e+06	8.01253e+06
Tb927.7.2190	translocon-associated protein (TRAP), alpha subunit, putative	6	6	286.54	8.88162e+06	558505	6.28833	1.01928e+07	306613	3.00813	1.14763		8.11583e+06	9.09699e+06	9.43205e+06	1.06264e+07	9.98155e+06	9.97055e+06
Tb927.11.10560	eukaryotic translation initiation factor 4 gamma 4	14	13	385.508	3.80032e+06	58510.1	1.53961	4.36589e+06	333831	7.64634	1.14882		3.7988e+06	3.87273e+06	3.72943e+06	4.72715e+06	4.44847e+06	3.92205e+06
Tb927.11.11900	Coatomer subunit gamma	18	18	540.42	9.22663e+06	549564	5.95628	1.06009e+07	246603	2.32625	1.14894		9.50563e+06	9.71534e+06	8.45892e+06	1.04551e+07	1.03994e+07	1.09482e+07
Tb927.10.14530	19S proteasome non-atpase subunit 8	3	3	124.61	467154	8962.49	1.91853	537055	146562	27.29	1.14963		467525	477940	455996	729233	373724	508207
Tb927.7.1920	paraflagellar rod component, putative	7	7	554.62	4.73936e+06	532327	11.232	5.457e+06	288038	5.27831	1.15142		4.37879e+06	5.49196e+06	4.34732e+06	5.67235e+06	5.64877e+06	5.04988e+06
Tb927.6.4500	conserved repeat domain containing protein, putative	8	7	340.777	1.96949e+07	629004	3.19375	2.26873e+07	323999	1.42811	1.15194		1.88936e+07	2.04302e+07	1.97608e+07	2.31454e+07	2.24519e+07	2.24645e+07
Tb927.10.3990	DHH1	46	43	1803.14	1.30886e+08	1.53766e+06	1.17481	1.50819e+08	9.99839e+06	6.62941	1.15229		1.32551e+08	1.31266e+08	1.28842e+08	1.64956e+08	1.43493e+08	1.44008e+08
Tb927.11.11520	glycosomal membrane protein	15	15	818.3	5.57802e+07	1.70951e+06	3.06472	6.42836e+07	4.89397e+06	7.61309	1.15244		5.79623e+07	5.37877e+07	5.55906e+07	5.89669e+07	7.07794e+07	6.31045e+07
Tb927.10.12040	mitogen-activated protein kinase 11, putative	9	9	415.617	4.63942e+06	196056	4.22587	5.34863e+06	173728	3.24808	1.15286		4.52205e+06	4.48057e+06	4.91565e+06	5.59307e+06	5.24779e+06	5.20502e+06
Tb927.6.400	peptidase M20/M25/M40, putative	13	13	483.02	1.00831e+07	160686	1.59361	1.16321e+07	284910	2.44934	1.15363		1.03103e+07	9.96625e+06	9.97272e+06	1.18501e+07	1.12297e+07	1.18166e+07
Tb927.8.6060	glycine acetyltransferase, putative	17	17	751.667	1.83552e+07	1.48307e+06	8.07985	2.11785e+07	1.07508e+06	5.0763	1.15381		1.66961e+07	2.02959e+07	1.80736e+07	2.05154e+07	2.26949e+07	2.03251e+07
Tb927.2.6090	60S ribosomal protein L44	5	4	143.46	583399	20042.7	3.43551	673509	128035	19.0101	1.15446		607063	585079	558055	844740	638877	536910
Tb927.1.3950	alanine aminotransferase	28	27	879.185	9.54114e+07	296664	0.310932	1.10163e+08	2.95985e+06	2.6868	1.15461		9.55159e+07	9.57111e+07	9.50073e+07	1.14139e+08	1.09307e+08	1.07042e+08
Tb927.6.1520	Aquaglyceroporin 1	3	3	138.44	4.02124e+06	283658	7.05399	4.64658e+06	399218	8.59165	1.15551		4.41038e+06	3.91102e+06	3.74231e+06	4.4884e+06	4.25632e+06	5.19503e+06
Tb927.11.5680	dynein light chain, putative	3	3	183.65	2.33135e+06	104512	4.4829	2.69565e+06	48036.7	1.78201	1.15626		2.19896e+06	2.45445e+06	2.34063e+06	2.76131e+06	2.64774e+06	2.6779e+06
Tb927.10.13290	ethanolamine phosphotransferase (EPT)	3	3	175.34	1.89086e+06	238241	12.5996	2.18651e+06	151241	6.91701	1.15636		2.20501e+06	1.83925e+06	1.62833e+06	2.00157e+06	2.37203e+06	2.18593e+06
Tb927.10.14740 ;Tb927.10.14620	hypothetical protein, conserved	8	7	306.919	8.78528e+06	288729	3.28651	1.01783e+07	197485	1.94026	1.15856		9.18363e+06	8.6638e+06	8.50842e+06	1.01057e+07	9.98097e+06	1.04481e+07
Tb927.2.2970 ;Tb927.3.5210	mitochondrial carrier protein	6	6	196.45	2.05925e+06	133217	6.46917	2.38913e+06	197141	8.25159	1.16019		2.19084e+06	1.87669e+06	2.11023e+06	2.11249e+06	2.49745e+06	2.55744e+06
Tb927.10.4040	3-keto-dihydrosphingosine reductase	4	4	130.32	1.24259e+06	75449.9	6.07198	1.44421e+06	75571.4	5.2327	1.16226		1.22256e+06	1.34337e+06	1.16184e+06	1.36821e+06	1.41715e+06	1.54728e+06
Tb927.11.1890	Serine-threonine kinase receptor-associated protein, putative	10	10	364.698	9.99937e+06	329109	3.2913	1.16296e+07	1.13139e+06	9.72856	1.16304		9.63218e+06	1.04306e+07	9.93528e+06	1.13653e+07	1.03952e+07	1.31284e+07
Tb927.10.2810	hypothetical protein, conserved	4	4	107.49	3.17291e+06	661747	20.8561	3.69208e+06	254400	6.89043	1.16362		2.32323e+06	3.25805e+06	3.93745e+06	4.04693e+06	3.46327e+06	3.56604e+06
Tb927.5.4170	histone H4, putative	12	9	558.69	1.50226e+08	5.34161e+06	3.55572	1.74817e+08	4.81384e+06	2.75364	1.16369		1.4287e+08	1.55393e+08	1.52415e+08	1.68548e+08	1.75654e+08	1.8025e+08
Tb927.10.2010	hexokinase	104	4	6052.01	7.30113e+07	2.53093e+06	3.46649	8.50488e+07	3.8631e+06	4.54222	1.16487		7.2793e+07	7.62144e+07	7.00264e+07	9.04029e+07	8.14308e+07	8.33127e+07
Tb927.5.1900	hypothetical protein, conserved	4	4	152.66	1.29783e+06	151614	11.6822	1.51268e+06	79758.5	5.27268	1.16554		1.50286e+06	1.14098e+06	1.24965e+06	1.40061e+06	1.57983e+06	1.55759e+06
Tb927.10.12510	P-type H+-ATPase, putative	14	3	584.048	2.02587e+06	36933.2	1.82308	2.3613e+06	374524	15.8609	1.16558		1.98083e+06	2.0713e+06	2.02547e+06	2.81045e+06	2.37983e+06	1.89362e+06
Tb927.11.14330	HECT-domain (ubiquitin-transferase), putative	5	5	137.36	915893	68451.1	7.4737	1.06822e+06	129247	12.0993	1.16631		841116	900041	1.00652e+06	941087	1.01805e+06	1.24552e+06
Tb927.10.14770	Associated kinase of Tb14-3-3	3	3	102.435	947734	77452.4	8.17239	1.10899e+06	83848.9	7.56083	1.17015		838536	1.00977e+06	994898	1.02572e+06	1.07751e+06	1.22374e+06
Tb927.11.3310	ubiquitin-conjugating enzyme, putative	7	6	129.086	1.30227e+07	437112	3.35654	1.52413e+07	460243	3.01972	1.17036		1.35207e+07	1.24565e+07	1.30908e+07	1.46198e+07	1.57195e+07	1.53844e+07
Tb927.9.8410	chaperone protein DnaJ, putative	3	3	79.35	1.16332e+06	86073.4	7.39896	1.36203e+06	74521	5.47133	1.17081		1.07864e+06	1.12992e+06	1.28139e+06	1.46611e+06	1.3243e+06	1.29567e+06
Tb927.10.6050	clathrin heavy chain	140	137	7177.99	4.85028e+08	1.12113e+07	2.31148	5.67948e+08	1.17463e+07	2.06821	1.17096		4.9077e+08	4.94956e+08	4.69358e+08	5.8272e+08	5.53982e+08	5.67142e+08
Tb927.5.1210	short-chain dehydrogenase, putative	23	22	857.796	7.23122e+07	2.89823e+06	4.00794	8.46996e+07	2.18046e+06	2.57435	1.17131		7.22857e+07	7.58749e+07	6.87759e+07	8.72758e+07	8.48791e+07	8.19439e+07
Tb927.11.4610	protein kinase A regulatory subunit	27	27	1218.88	6.02349e+07	916872	1.52216	7.05691e+07	659372	0.934363	1.17157		5.92331e+07	6.14487e+07	6.0023e+07	7.01254e+07	7.00807e+07	7.15013e+07
Tb927.3.5370	hypothetical protein, conserved	9	7	288.09	5.60004e+06	1.06394e+06	18.9989	6.56187e+06	1.11022e+06	16.9193	1.17175		6.16648e+06	4.10962e+06	6.52402e+06	5.0843e+06	6.84081e+06	7.76051e+06
Tb927.11.9590	S-adenosylhomocysteine hydrolase, putative	49	48	1748.41	1.88454e+08	4.68731e+06	2.48725	2.20831e+08	4.913e+06	2.22478	1.1718		1.8348e+08	1.87146e+08	1.94736e+08	2.208e+08	2.14829e+08	2.26864e+08
Tb927.8.650	cation-transporting ATPase, putative	7	7	194.963	3.47999e+06	117785	3.38462	4.07838e+06	134203	3.2906	1.17195		3.53838e+06	3.5859e+06	3.31569e+06	4.25008e+06	4.06255e+06	3.9225e+06
Tb927.11.15140	bilobe region protein, putative	12	12	354.845	7.30213e+06	182988	2.50595	8.56517e+06	94322.4	1.10123	1.17297		7.52337e+06	7.07525e+06	7.30779e+06	8.69657e+06	8.51937e+06	8.47957e+06
Tb927.6.3840	reticulon domain protein	8	8	454.42	2.20379e+07	937335	4.25329	2.58723e+07	623160	2.4086	1.17399		2.33327e+07	2.16362e+07	2.11447e+07	2.59439e+07	2.50758e+07	2.65972e+07
Tb927.7.2820	histone H2A, putative	10	10	314.652	1.36163e+08	1.42761e+06	1.04846	1.59913e+08	9.95182e+06	6.22329	1.17442		1.369e+08	1.37422e+08	1.34167e+08	1.6529e+08	1.4596e+08	1.68488e+08
Tb927.1.4280	hypothetical protein, conserved	5	5	119.939	899437	119216	13.2545	1.05691e+06	31927.4	3.02084	1.17508		996001	970842	731466	1.10138e+06	1.04142e+06	1.02792e+06
Tb927.10.8230	protein disulfide isomerase	37	37	1750.63	2.90729e+08	4.41899e+06	1.51997	3.41723e+08	2.84218e+06	0.831719	1.1754		2.89437e+08	2.96671e+08	2.8608e+08	3.45711e+08	3.4017e+08	3.3929e+08
Tb927.3.3000	Putative intraflagellar transport protein C3	13	13	525.279	8.96251e+06	146382	1.63327	1.05355e+07	1.18363e+06	11.2347	1.1755		8.93972e+06	9.1521e+06	8.79572e+06	1.07342e+07	1.18755e+07	8.99671e+06
Tb927.11.7080 ;Tb927.11.7060	acidocalcisomal pyrophosphatase	10	10	208.371	9.62541e+06	14667.6	0.152384	1.135e+07	526442	4.63827	1.17917		9.64313e+06	9.6259e+06	9.60721e+06	1.19217e+07	1.06511e+07	1.1477e+07
Tb927.9.5320	nucleolar RNA binding protein, putative	17	16	828.861	1.98798e+07	726925	3.6566	2.34512e+07	777073	3.31357	1.17965		1.97191e+07	2.08395e+07	1.90808e+07	2.40718e+07	2.23555e+07	2.39264e+07
Tb927.11.760	protein phosphatase 2C, putative	16	13	743.572	2.06947e+07	333497	1.6115	2.44149e+07	985147	4.03502	1.17977		2.03732e+07	2.11543e+07	2.05567e+07	2.37393e+07	2.36976e+07	2.58079e+07
Tb927.8.3100	coronin, putative	8	8	427.08	7.02937e+06	332617	4.73182	8.29385e+06	192923	2.3261	1.17988		7.34619e+06	7.17208e+06	6.56985e+06	8.30277e+06	8.05323e+06	8.52554e+06
Tb927.11.7460	luminal binding protein 1 (BiP), putative	117	114	5293.62	9.49469e+08	1.39283e+07	1.46695	1.12053e+09	1.95132e+07	1.74143	1.18017		9.34812e+08	9.68193e+08	9.45401e+08	1.13047e+09	1.09327e+09	1.13785e+09
Tb927.9.15210 ;Tb927.10.1590	ribosomal protein L36, putative	6	6	273.94	1.18061e+07	869922	7.36842	1.39474e+07	952020	6.82577	1.18138		1.30309e+07	1.12939e+07	1.10935e+07	1.27532e+07	1.40062e+07	1.50829e+07
Tb927.10.9250	adenylyl cyclase-associated protein, putative	7	7	411.06	3.84856e+06	453983	11.7962	4.54965e+06	177693	3.90563	1.18217		3.31835e+06	3.80011e+06	4.42721e+06	4.67928e+06	4.67127e+06	4.2984e+06
Tb927.9.3770	hypothetical protein, conserved	7	7	137.118	6.37858e+06	132217	2.07283	7.55305e+06	569803	7.54402	1.18413		6.41618e+06	6.51841e+06	6.20116e+06	8.18737e+06	7.66627e+06	6.80549e+06
Tb927.9.8950	metallo- peptidase, Clan M- Family M48	11	10	387.813	1.57223e+07	523293	3.32835	1.86251e+07	972643	5.22221	1.18463		1.55292e+07	1.64375e+07	1.52001e+07	1.98826e+07	1.84791e+07	1.75136e+07
Tb927.9.11000	ras-related protein RAB7, putative	11	9	393.12	7.40646e+06	326593	4.40958	8.79815e+06	98699.4	1.12182	1.1879		7.80528e+06	7.0053e+06	7.40879e+06	8.81374e+06	8.67023e+06	8.91048e+06
Tb927.6.1500	alkyl-dihydroxyacetone phosphate synthase	4	4	100.981	490150	104021	21.2223	583301	25910.1	4.44197	1.19005		424355	636994	409100	587561	549654	612690
Tb927.10.4610	dolicholphosphate-mannose synthase, putative	10	10	271.657	4.43142e+06	828861	18.7042	5.2774e+06	111371	2.11033	1.19091		3.65293e+06	4.06173e+06	5.5796e+06	5.40409e+06	5.2951e+06	5.13302e+06
Tb927.5.1700	replication Factor A 28 kDa subunit, putative	3	3	86.9352	2.64616e+06	92271.6	3.48699	3.15316e+06	215298	6.828	1.1916		2.53096e+06	2.75684e+06	2.65069e+06	3.088e+06	3.44332e+06	2.92817e+06
Tb927.3.4000	clathrin coat assembly protein ap19, putative	3	3	105.8	1.54829e+06	148102	9.56552	1.84509e+06	199154	10.7938	1.19169		1.70584e+06	1.58904e+06	1.35e+06	2.02525e+06	1.94248e+06	1.56752e+06
Tb927.10.15360	hypothetical protein, conserved	3	3	18.2295	247161	44298.5	17.9229	294597	26875.3	9.12273	1.19192		245384	302282	193817	321303	304664	257824
Tb927.10.4450	stress-inducible protein STI1-like, putative	12	10	596.2	7.58475e+06	365379	4.81729	9.04474e+06	99182.5	1.09658	1.19249		7.0686e+06	7.8217e+06	7.86395e+06	9.02583e+06	8.93383e+06	9.17456e+06
Tb927.8.3550	mitogen-activated protein kinase 3, putative	6	6	156.246	2.8252e+06	285710	10.1129	3.37047e+06	131192	3.8924	1.193		2.55177e+06	3.21954e+06	2.70428e+06	3.264e+06	3.29213e+06	3.55529e+06
Tb927.7.3410	centrin-4	8	8	393.54	2.95437e+06	99090.5	3.35404	3.52933e+06	258106	7.31317	1.19461		2.91791e+06	3.08978e+06	2.85541e+06	3.79303e+06	3.61605e+06	3.17891e+06
Tb927.11.3380	Ran-binding protein 1, putative	9	9	279.75	2.92401e+06	125040	4.27633	3.49382e+06	112973	3.23351	1.19487		3.07428e+06	2.92962e+06	2.76815e+06	3.34924e+06	3.62499e+06	3.50724e+06
Tb927.3.1030	RNA-binding protein	5	5	225.07	1.08028e+06	33215.8	3.07474	1.2914e+06	215345	16.6753	1.19543		1.06164e+06	1.05226e+06	1.12694e+06	1.05672e+06	1.24065e+06	1.57683e+06
Tb927.5.3220	signal peptidase type I, putative	4	3	162.19	2.73427e+06	149717	5.47558	3.26892e+06	143979	4.40449	1.19554		2.88597e+06	2.5305e+06	2.78634e+06	3.46694e+06	3.12885e+06	3.21098e+06
Tb927.10.14390	Histone chaperone Rttp106-like, putative	5	5	115.874	1.6614e+06	156092	9.39525	1.99092e+06	145255	7.29586	1.19834		1.7916e+06	1.75067e+06	1.44192e+06	2.08363e+06	2.10332e+06	1.78581e+06
Tb927.11.11220	dynein heavy chain, putative	11	10	295.918	1.40633e+06	157343	11.1882	1.68638e+06	137951	8.18026	1.19914		1.19567e+06	1.57374e+06	1.44957e+06	1.51762e+06	1.85552e+06	1.68601e+06
Tb927.9.4190	fatty acyl CoA syntetase 1	14	14	409.935	1.00748e+07	419610	4.16496	1.20827e+07	445214	3.68474	1.1993		9.59509e+06	1.00121e+07	1.06172e+07	1.14534e+07	1.2417e+07	1.23775e+07
Tb927.10.2880	Voltage-dependent calcium channel subunit, putative	5	5	120.065	2.22338e+06	539306	24.2561	2.66737e+06	363255	13.6185	1.19969		1.54278e+06	2.86177e+06	2.26561e+06	2.17965e+06	3.05097e+06	2.77148e+06
Tb927.2.560	retrotransposon hot spot protein 4 (RHS4), putative	19	3	608.617	1.11757e+06	141711	12.6804	1.34091e+06	159044	11.8608	1.19985		934956	1.28038e+06	1.13736e+06	1.11599e+06	1.45333e+06	1.45341e+06
Tb927.3.3270	ATP-dependent 6-phosphofructokinase, glycosomal	97	91	4179.26	1.33806e+09	2.76786e+07	2.06856	1.60652e+09	4.9971e+07	3.11051	1.20063		1.3478e+09	1.36603e+09	1.30036e+09	1.55264e+09	1.59386e+09	1.67306e+09
Tb927.5.1000	ubiquitin-conjugating enzyme E2, putative	6	5	373.264	1.89971e+07	2.03531e+06	10.7138	2.28102e+07	1.30064e+06	5.70203	1.20072		1.95979e+07	2.11345e+07	1.62589e+07	2.46479e+07	2.19585e+07	2.18241e+07
Tb927.9.10310	mitochondrial carrier protein 11	17	17	673.438	2.31518e+07	533396	2.30391	2.78136e+07	234087	0.841625	1.20136		2.28268e+07	2.39038e+07	2.27248e+07	2.79593e+07	2.79983e+07	2.74834e+07
Tb927.11.12530	Flagellum attachment zone protein 3	18	18	529.261	1.10457e+07	287347	2.60143	1.32778e+07	312451	2.35318	1.20208		1.12717e+07	1.12253e+07	1.06403e+07	1.31061e+07	1.30111e+07	1.37163e+07
Tb927.10.1100 ;Tb927.6.4690	60S ribosomal protein L9, putative	17	15	827.147	5.50904e+07	948929	1.72249	6.62486e+07	3.16405e+06	4.77602	1.20254		5.44318e+07	5.64323e+07	5.44071e+07	7.00845e+07	6.23354e+07	6.63259e+07
Tb927.9.10010	chaperone protein DnaJ, putative	7	7	164.665	1.03865e+07	303818	2.92513	1.25012e+07	353536	2.82802	1.2036		1.02238e+07	1.08122e+07	1.01235e+07	1.2967e+07	1.2111e+07	1.24255e+07
Tb927.4.3790	ubiquitin carboxyl-terminal hydrolase, putative	4	4	56.4393	1.52779e+06	110447	7.22919	1.83987e+06	62572.4	3.40091	1.20427		1.68367e+06	1.45842e+06	1.44128e+06	1.77629e+06	1.92496e+06	1.81836e+06
Tb927.10.1470 ;Tb927.10.1400	hypoxanthine-guanine phosphoribosyltransferase	10	10	468.96	7.67362e+06	293775	3.82838	9.25117e+06	300135	3.24429	1.20558		7.54261e+06	8.08057e+06	7.39768e+06	9.66276e+06	9.13519e+06	8.95556e+06
Tb927.11.1420	hypothetical protein, conserved	6	5	238.764	2.2098e+06	169569	7.67352	2.66452e+06	64779.5	2.43119	1.20578		2.15286e+06	2.44e+06	2.03652e+06	2.66062e+06	2.5872e+06	2.74573e+06
Tb927.9.7180	adenosine monophosphate deaminase, putative	4	4	116	564155	85679	15.1871	680362	140163	20.6012	1.20598		541714	678495	472256	740417	813929	486739
Tb927.11.1450	2-oxoglutarate dehydrogenase E1 component, putative	19	19	581.516	1.14837e+07	587615	5.11696	1.38625e+07	303833	2.19176	1.20715		1.22934e+07	1.12409e+07	1.09168e+07	1.35736e+07	1.37315e+07	1.42825e+07
Tb927.11.8950	leucine rich repeat	7	7	188.93	1.5589e+06	78131.2	5.01194	1.88829e+06	65861.3	3.48788	1.21129		1.6604e+06	1.47033e+06	1.54598e+06	1.8741e+06	1.81566e+06	1.9751e+06
Tb927.11.11690	Vacuolar proton pump subunit B, putative	30	30	1348.26	4.97403e+07	1.63638e+06	3.28984	6.02795e+07	1.89635e+06	3.14593	1.21188		5.06446e+07	5.1133e+07	4.74434e+07	6.24575e+07	5.78353e+07	6.05456e+07
Tb927.9.9630	TPR repeat/Tetratricopeptide repeat, putative	5	4	90.3348	2.53989e+06	155893	6.13779	3.08022e+06	263395	8.55117	1.21274		2.33266e+06	2.57834e+06	2.70867e+06	2.7852e+06	3.0308e+06	3.42468e+06
Tb927.8.7970	hypothetical protein	4	4	95.78	2.22791e+06	104548	4.69265	2.70506e+06	330814	12.2295	1.21417		2.18251e+06	2.12876e+06	2.37247e+06	2.2706e+06	2.77198e+06	3.0726e+06
Tb927.11.16400	kinetoplast-associated protein 3, putative	5	5	121.706	756720	96624.5	12.7689	920081	14809.1	1.60955	1.21588		711982	667270	890907	899188	929268	931786
Tb927.7.3980	tc40 antigen-like	10	9	269.535	4.41318e+06	214889	4.86926	5.36609e+06	286299	5.33534	1.21592		4.56364e+06	4.56661e+06	4.10928e+06	5.75156e+06	5.28065e+06	5.06607e+06
Tb927.9.4500	heat shock protein, putative	14	14	464.838	5.6759e+06	273786	4.82365	6.90679e+06	254363	3.68279	1.21686		5.47149e+06	6.06289e+06	5.49333e+06	6.98679e+06	6.56306e+06	7.17052e+06
Tb927.10.9890	hypothetical protein, conserved	4	4	113.88	1.2228e+06	123021	10.0606	1.49471e+06	195942	13.1091	1.22236		1.05361e+06	1.3425e+06	1.27228e+06	1.74244e+06	1.26332e+06	1.47836e+06
Tb927.2.4370	trypanothione synthetase	19	19	782.06	1.86352e+07	289226	1.55204	2.27994e+07	637857	2.7977	1.22346		1.82485e+07	1.87132e+07	1.8944e+07	2.37012e+07	2.23652e+07	2.23316e+07
Tb927.10.4000	methylglutaconyl-CoA hydratase, mitochondrial precursor, putative	3	3	132.38	1.62288e+06	95534.3	5.88671	1.98655e+06	80299.5	4.04216	1.22409		1.52834e+06	1.75374e+06	1.58657e+06	1.88323e+06	1.99739e+06	2.07903e+06
Tb927.7.4180	fatty acid elongase, putative	12	10	442.533	1.57089e+07	111814	0.711788	1.9245e+07	819495	4.25822	1.2251		1.57722e+07	1.55518e+07	1.58028e+07	1.9378e+07	1.81815e+07	2.01756e+07
Tb927.10.14160 ;Tb927.10.14170	Aquaglyceroporin 3	11	11	445.972	3.46788e+07	1.33738e+06	3.85649	4.25175e+07	934413	2.19771	1.22604		3.3882e+07	3.65627e+07	3.35917e+07	4.34063e+07	4.29201e+07	4.12262e+07
Tb927.11.11480	Trichohyalin, putative	4	4	72.0711	2.30133e+06	167589	7.28227	2.82206e+06	276265	9.78946	1.22628		2.48421e+06	2.07933e+06	2.34044e+06	2.43966e+06	2.94392e+06	3.08261e+06
Tb927.3.930	dynein heavy chain, putative	74	68	2519.89	4.34574e+07	957001	2.20216	5.33095e+07	220423	0.413478	1.22671		4.46091e+07	4.34973e+07	4.22659e+07	5.32238e+07	5.30929e+07	5.3612e+07
Tb927.11.10540	hypothetical protein, conserved	13	13	381.459	4.21711e+06	124671	2.95632	5.17481e+06	144302	2.78855	1.2271		4.25257e+06	4.0498e+06	4.34894e+06	5.35082e+06	4.99736e+06	5.17625e+06
Tb927.4.1080	V-type ATPase, A subunit, putative	31	30	1123.44	3.52776e+07	420252	1.19127	4.33119e+07	1.04606e+06	2.41518	1.22775		3.5573e+07	3.55766e+07	3.46833e+07	4.47783e+07	4.27477e+07	4.24097e+07
Tb927.1.700	phosphoglycerate kinase	63	13	2739.56	9.459e+07	1.10361e+06	1.16673	1.16664e+08	4.19754e+06	3.59797	1.23337		9.53874e+07	9.53533e+07	9.30294e+07	1.13358e+08	1.14047e+08	1.22587e+08
Tb927.3.3580	heat shock protein 90, putative	49	45	2056.76	9.4708e+07	2.34455e+06	2.47556	1.16961e+08	3.32485e+06	2.84269	1.23497		9.56198e+07	9.70128e+07	9.14913e+07	1.19796e+08	1.18794e+08	1.12295e+08
Tb927.3.1840	3-oxo-5-alpha-steroid 4-dehydrogenase, putative	12	12	409.84	1.66465e+07	93804.2	0.563506	2.0561e+07	1.8702e+06	9.09583	1.23515		1.65385e+07	1.67672e+07	1.66339e+07	2.03517e+07	1.83824e+07	2.2949e+07
Tb927.11.4420	hypothetical protein, conserved	3	3	74.08	578369	95777.6	16.5599	714904	79460	11.1148	1.23607		708252	546710	480144	824484	681680	638549
Tb927.10.7060	Nucleoporin NUP96	5	4	226.328	2.67389e+06	254537	9.51936	3.30566e+06	208485	6.30692	1.23628		2.50449e+06	3.03365e+06	2.48351e+06	3.60009e+06	3.1449e+06	3.172e+06
Tb927.11.13230	MSP (Major sperm protein) domain containing protein, putative	5	5	305.9	7.22858e+06	331654	4.58809	8.93789e+06	525163	5.87569	1.23646		6.93905e+06	7.69291e+06	7.05379e+06	9.34319e+06	9.27421e+06	8.19627e+06
Tb927.10.12890	bifunctional aminoacyl-tRNA synthetase, putative	32	30	913.423	2.78706e+07	496103	1.78002	3.4507e+07	1.00413e+06	2.90993	1.23811		2.71799e+07	2.83223e+07	2.81097e+07	3.37092e+07	3.38886e+07	3.59233e+07
Tb927.4.2530	hypothetical protein, conserved	7	4	486.48	1.84637e+07	311317	1.6861	2.28727e+07	172322	0.753395	1.23879		1.87436e+07	1.86181e+07	1.80295e+07	2.30371e+07	2.26347e+07	2.29462e+07
Tb927.9.9450	zinc finger protein family member, putative	5	5	180.715	799068	21917.2	2.74285	991331	114174	11.5173	1.24061		824368	770910	801926	865265	966990	1.14174e+06
Tb927.11.3490	hypothetical protein, conserved	12	12	523.031	1.23026e+07	332380	2.7017	1.52739e+07	248141	1.62461	1.24151		1.26339e+07	1.24258e+07	1.18482e+07	1.52346e+07	1.49915e+07	1.55955e+07
Tb927.7.4570	inosine-guanine nucleoside hydrolase	12	10	355.448	1.69857e+07	789491	4.64798	2.10892e+07	592454	2.80928	1.24159		1.75634e+07	1.75242e+07	1.58694e+07	2.13505e+07	2.02691e+07	2.1648e+07
Tb927.4.1540	NAD dependent epimerase/dehydratase family, putative	8	7	388.92	5.95104e+06	498742	8.38075	7.39559e+06	445219	6.02006	1.24274		5.67732e+06	6.65086e+06	5.52493e+06	6.76596e+06	7.7087e+06	7.7121e+06
Tb927.11.980	Nucleoporin NUP158	9	7	283.728	3.94291e+06	84613.5	2.14597	4.91807e+06	241276	4.9059	1.24732		3.92795e+06	4.0532e+06	3.84756e+06	4.73808e+06	4.75702e+06	5.25911e+06
Tb927.5.4380	kinetoplastid-specific phospho-protein phosphatase, putative	11	10	376.8	7.57675e+06	315900	4.16934	9.45822e+06	833998	8.8177	1.24832		7.23698e+06	7.99784e+06	7.49543e+06	1.05862e+07	9.19275e+06	8.59572e+06
Tb927.2.6000	glycosylphosphatidylinositol-specific phospholipase C	6	6	198.096	1.13326e+07	448536	3.95791	1.41645e+07	482730	3.40802	1.24989		1.09782e+07	1.19654e+07	1.10543e+07	1.47148e+07	1.42393e+07	1.35395e+07
Tb927.3.4720	dynamin-1-like protein	42	8	1667.96	1.74094e+07	1.15793e+06	6.6512	2.17637e+07	507945	2.33391	1.25011		1.77408e+07	1.86325e+07	1.58549e+07	2.17001e+07	2.11758e+07	2.24151e+07
Tb927.6.3500	endosomal trafficking protein RME-8, putative	29	24	1146.4	6.63531e+06	87441.6	1.31782	8.31807e+06	309214	3.71738	1.25361		6.57961e+06	6.75878e+06	6.56755e+06	7.9079e+06	8.65446e+06	8.39185e+06
Tb927.11.4450	ALBA-Domain Protein	8	8	284.1	1.42588e+07	597191	4.18822	1.78761e+07	759140	4.24669	1.25369		1.35391e+07	1.50014e+07	1.42359e+07	1.87308e+07	1.80113e+07	1.68861e+07
Tb927.11.5450	malic enzyme	19	19	945.843	2.83804e+07	1.43321e+06	5.04999	3.55984e+07	743641	2.08897	1.25433		2.95852e+07	2.91895e+07	2.63665e+07	3.65242e+07	3.47035e+07	3.55675e+07
Tb927.3.2310	PACRGA	8	7	228.866	5.19371e+06	571794	11.0094	6.52577e+06	1.02367e+06	15.6865	1.25648		4.42448e+06	5.79428e+06	5.36237e+06	5.79591e+06	7.97343e+06	5.80796e+06
Tb927.7.3370	Intraflagellar transport protein 74, putative	13	12	408.504	1.06964e+07	368664	3.44661	1.34446e+07	639414	4.75591	1.25693		1.05283e+07	1.03531e+07	1.12079e+07	1.27772e+07	1.32499e+07	1.43067e+07
Tb927.10.15270	metallo- peptidase, Clan MG, Family M24	3	3	104.06	1.10338e+06	179148	16.2363	1.38848e+06	111730	8.04691	1.25839		876368	1.11947e+06	1.3143e+06	1.35678e+06	1.27027e+06	1.53839e+06
Tb927.10.5380	intraflagellar transport protein 122	8	8	326.03	2.70621e+06	83404.4	3.08197	3.40546e+06	83825.9	2.46151	1.25839		2.59665e+06	2.72315e+06	2.79882e+06	3.32839e+06	3.522e+06	3.36599e+06
Tb927.11.9420	ATP synthase, putative	8	8	342.539	9.45737e+06	620744	6.5636	1.19089e+07	1.68787e+06	14.1732	1.25922		8.59376e+06	1.00257e+07	9.75268e+06	1.42718e+07	1.04346e+07	1.10202e+07
Tb927.10.2640	intraflagellar transport protein 81	18	18	694.416	1.63774e+07	554722	3.38712	2.06498e+07	22628.1	0.10958	1.26087		1.55971e+07	1.66977e+07	1.68374e+07	2.06426e+07	2.06263e+07	2.06803e+07
Tb927.4.1610	Tripartite attachment complex 40	4	4	155.241	1.02151e+06	39422.9	3.85928	1.28807e+06	94453.8	7.33295	1.26095		1.01527e+06	976648	1.07261e+06	1.41581e+06	1.19037e+06	1.25803e+06
Tb927.10.15720	proteasome regulatory non-ATP-ase subunit 9	8	7	262.271	1.66812e+06	46982	2.81647	2.10455e+06	201730	9.58544	1.26163		1.61366e+06	1.72831e+06	1.66238e+06	2.38975e+06	1.96783e+06	1.95606e+06
Tb927.10.3210	delta-1-pyrroline-5-carboxylate dehydrogenase, putative	38	35	1366.45	8.903e+07	2.83143e+06	3.18032	1.12366e+08	1.51821e+06	1.35113	1.26212		8.57255e+07	9.26408e+07	8.87235e+07	1.10629e+08	1.12142e+08	1.14327e+08
Tb927.2.100 ;Tb927.2.1344 ;Tb927.4.200	retrotransposon hot spot protein 1 (RHS1), putative	33	3	1259.68	2.64697e+06	124585	4.70672	3.34406e+06	97075.3	2.90291	1.26336		2.81014e+06	2.62295e+06	2.50781e+06	3.45753e+06	3.2204e+06	3.35426e+06
Tb927.11.7350	Histone H2B variant V	8	8	188.96	1.07752e+07	230822	2.14216	1.36416e+07	256883	1.88309	1.26602		1.07947e+07	1.04832e+07	1.10476e+07	1.39934e+07	1.33873e+07	1.35441e+07
Tb927.10.5450	ISWI complex protein	4	4	205.33	960837	76782.4	7.99119	1.21657e+06	206465	16.971	1.26616		876896	943153	1.06246e+06	1.21928e+06	1.46808e+06	962365
Tb927.10.9880	60S ribosomal protein L18, putative	6	5	267.69	8.96233e+06	110748	1.23571	1.1349e+07	763215	6.72492	1.26631		9.11895e+06	8.88287e+06	8.88519e+06	1.07768e+07	1.24277e+07	1.08426e+07
Tb927.2.2670	histone H4 variant	6	3	237.76	3.64478e+06	225484	6.1865	4.61658e+06	377366	8.17416	1.26663		3.35799e+06	3.66744e+06	3.90891e+06	4.36594e+06	4.33386e+06	5.14993e+06
Tb927.11.12150	flagellar pocket cytoskeletal protein bilbo1	8	8	284.93	3.26731e+06	149189	4.5661	4.14935e+06	209343	5.04519	1.26996		3.12022e+06	3.20985e+06	3.47185e+06	3.91005e+06	4.11806e+06	4.41995e+06
Tb927.7.4770	cyclophilin-type peptidyl-prolyl cis-trans isomerase, putative	13	12	659.49	3.30124e+07	352133	1.06667	4.19726e+07	1.20131e+06	2.86214	1.27142		3.31129e+07	3.25398e+07	3.33846e+07	4.04034e+07	4.21931e+07	4.33211e+07
Tb927.11.8260	carbonic anhydrase-like protein	4	4	69.7207	1.7373e+06	169993	9.7849	2.21162e+06	73319.4	3.31519	1.27302		1.89027e+06	1.82142e+06	1.5002e+06	2.30342e+06	2.20748e+06	2.12396e+06
Tb927.11.1020	ribokinase, putative	14	14	578.955	2.24519e+07	1.01963e+06	4.54137	2.86014e+07	961340	3.36116	1.2739		2.10625e+07	2.34807e+07	2.28126e+07	2.98257e+07	2.85014e+07	2.74773e+07
Tb927.3.3900	carnitine O-palmitoyltransferase II, putative	9	8	271.671	6.02848e+06	348376	5.77883	7.69546e+06	481352	6.25501	1.27652		5.55862e+06	6.39176e+06	6.13507e+06	8.3527e+06	7.21328e+06	7.5204e+06
Tb927.7.5790 ;Tb08.27P2.290	protein disulfide isomerase, putative	10	10	347.691	3.38075e+07	587737	1.73848	4.31927e+07	2.36118e+06	5.46663	1.27761		3.45709e+07	3.31411e+07	3.37104e+07	3.99608e+07	4.40813e+07	4.5536e+07
Tb927.5.1300	V-type proton ATPase subunit a, putative	22	22	731.787	1.31024e+07	246211	1.87913	1.67433e+07	613545	3.66442	1.27788		1.32593e+07	1.27548e+07	1.32932e+07	1.60527e+07	1.66337e+07	1.75436e+07
Tb927.5.2790	mitochondrial DNA polymerase beta-PAK	4	4	265.18	906664	38786.1	4.27789	1.15916e+06	82726.6	7.13677	1.27849		958783	865797	895412	1.0714e+06	1.13604e+06	1.27004e+06
Tb927.10.9970	hypothetical protein, conserved	5	4	110.533	276794	31643.4	11.4321	353969	45836.2	12.9492	1.27882		237580	277729	315073	319450	323712	418744
Tb927.4.1220	leucine-rich repeat protein (LRRP), putative	4	4	77.2044	751486	96130.9	12.7921	961114	111663	11.6181	1.27895		847725	786524	620208	869127	895946	1.11827e+06
Tb927.8.2630 ;Tb927.10.15390 ;Tb927.10.15400 ;Tb927.7.5650	kinesin-C	16	15	495.96	6.46704e+06	209026	3.23218	8.27255e+06	508180	6.14297	1.27919		6.29416e+06	6.76114e+06	6.34582e+06	7.55621e+06	8.58058e+06	8.68085e+06
Tb927.4.1920	GPI transamidase subunit 16, putative	6	5	250.188	6.21965e+06	255350	4.10554	7.95831e+06	1.04e+06	13.0681	1.27954		6.38898e+06	6.41121e+06	5.85876e+06	9.42908e+06	7.22058e+06	7.22526e+06
Tb927.11.14220	hypothetical protein, conserved	3	3	62.2184	620416	175379	28.268	797163	115877	14.5362	1.28488		378604	789091	693554	924064	823507	643917
Tb927.4.4360 ;Tb927.8.8020	monoglyceride lipase, putative	3	3	88.58	702382	87174.3	12.4112	903964	98833.9	10.9334	1.287		629173	653083	824890	960914	986032	764946
Tb927.11.3660	dynein light chain Tctex-type, putative	4	3	160.06	1.57586e+06	110559	7.01578	2.03047e+06	281687	13.873	1.28849		1.61636e+06	1.42483e+06	1.6864e+06	2.33435e+06	2.10162e+06	1.65545e+06
Tb927.11.7290	pantothenate kinase subunit, putative	3	3	6.23683	880629	43975.8	4.99368	1.13637e+06	50065.7	4.40577	1.2904		934854	879890	827143	1.2037e+06	1.12167e+06	1.08373e+06
Tb927.8.900	splicing factor TSR1	4	4	191.19	1.22077e+06	76355.4	6.25468	1.5779e+06	135669	8.59808	1.29254		1.27109e+06	1.11287e+06	1.27836e+06	1.38901e+06	1.70151e+06	1.64317e+06
Tb927.11.12230	ATP-dependent protease ATPase subunit HslU2	4	4	171.64	2.01415e+06	295244	14.6585	2.60862e+06	167114	6.40621	1.29515		1.80817e+06	1.8026e+06	2.43167e+06	2.83788e+06	2.54368e+06	2.44429e+06
Tb927.7.2120	hypothetical protein, conserved	4	4	153.5	1.22286e+06	29021.7	2.37325	1.58549e+06	55248.7	3.48465	1.29654		1.1836e+06	1.25285e+06	1.23215e+06	1.6465e+06	1.51271e+06	1.59726e+06
Tb927.4.590	PQQ-like domain/Protein of unknown function (DUF1620), putative	9	8	411.43	3.4408e+06	127089	3.6936	4.46155e+06	115640	2.59192	1.29666		3.50959e+06	3.5502e+06	3.2626e+06	4.43574e+06	4.3346e+06	4.61431e+06
Tb927.5.2780	mitochondrial DNA polymerase beta	4	4	150.72	2.16573e+06	86661.6	4.0015	2.80836e+06	387840	13.8102	1.29673		2.04601e+06	2.20287e+06	2.24831e+06	3.10891e+06	3.05542e+06	2.26074e+06
Tb927.11.10760	kinesin-D	12	11	524.688	5.81789e+06	141033	2.42413	7.55823e+06	338900	4.48386	1.29914		5.98649e+06	5.82586e+06	5.64131e+06	7.73221e+06	7.85799e+06	7.08448e+06
Tb927.8.5760	Ankyrin repeats (many copies)/Alpha/beta hydrolase family, putative	5	5	156.05	3.47133e+06	141271	4.06964	4.50979e+06	274386	6.08423	1.29916		3.54729e+06	3.59336e+06	3.27332e+06	4.5552e+06	4.82083e+06	4.15334e+06
Tb927.11.550	hypothetical protein SCD6.10	15	15	773.479	3.29534e+07	870133	2.6405	4.29381e+07	1.06165e+06	2.47252	1.30299		3.39427e+07	3.30925e+07	3.1825e+07	4.33244e+07	4.14885e+07	4.40015e+07
Tb927.11.13920	kinesin-II 85 Kd subunit, putative	3	3	104.962	681679	14718.1	2.15909	888738	80671.4	9.07706	1.30375		687869	695795	661374	1.00174e+06	818619	845861
Tb927.3.4420	hypothetical protein, conserved	3	3	144.68	1.10182e+06	37249.4	3.38071	1.43719e+06	58676.7	4.08273	1.30438		1.05367e+06	1.1444e+06	1.1074e+06	1.36345e+06	1.50702e+06	1.44111e+06
Tb927.9.13380 ;Tb09.v4.0042	Autophagy-related protein 24	39	36	1384.1	4.76023e+07	842461	1.76979	6.21751e+07	368552	0.592765	1.30613		4.7027e+07	4.69865e+07	4.87935e+07	6.20163e+07	6.18246e+07	6.26844e+07
Tb927.11.13130	membrane-bound acid phosphatase 1 precursor	4	4	165.153	4.21077e+06	359676	8.5418	5.50437e+06	335157	6.08893	1.30721		3.72031e+06	4.33924e+06	4.57277e+06	5.29082e+06	5.24469e+06	5.97761e+06
Tb927.11.10020	short-chain dehydrogenase, putative	5	5	163.018	1.09391e+06	24238.2	2.21573	1.43145e+06	127076	8.87741	1.30856		1.06604e+06	1.09057e+06	1.12513e+06	1.56051e+06	1.47523e+06	1.25861e+06
Tb927.11.14120	phenylalanyl-tRNA synthetase alpha chain, putative	4	4	71.6468	1.82767e+06	392027	21.4496	2.40912e+06	305088	12.6639	1.31814		1.67436e+06	1.44291e+06	2.36573e+06	2.29743e+06	2.10405e+06	2.82588e+06
Tb927.6.2640	importin alpha subunit, putative	10	10	327.683	1.18741e+07	417075	3.51248	1.56677e+07	309998	1.97858	1.31949		1.14475e+07	1.17347e+07	1.24401e+07	1.6054e+07	1.5295e+07	1.56541e+07
Tb927.11.9440	hypothetical protein, conserved	6	6	221.443	2.5072e+06	140988	5.62333	3.31077e+06	163602	4.94151	1.3205		2.3082e+06	2.61741e+06	2.59599e+06	3.21273e+06	3.54128e+06	3.17829e+06
Tb927.7.6290	kinesin, putative	3	3	55.194	423919	23249.1	5.48433	559904	59851.8	10.6896	1.32078		451035	426465	394257	528001	507959	643753
Tb927.10.3260	Long-chain-fatty-acid--CoA ligase 5 (EC 6.2.1.3) (Long-chain acyl-CoA synthetase 5) (LACS 5), putative	34	33	1012.61	2.6576e+07	213891	0.804828	3.52031e+07	1.50644e+06	4.27927	1.32462		2.68342e+07	2.65834e+07	2.63104e+07	3.49887e+07	3.34747e+07	3.7146e+07
Tb927.6.3640	zinc finger of C3HC4-type, RING/B-box zinc finger, putative	4	4	102.68	985530	46676.3	4.73616	1.31131e+06	67000.9	5.10946	1.33056		920992	1.00579e+06	1.0298e+06	1.3436e+06	1.21802e+06	1.37232e+06
Tb927.11.8380	NADPH--cytochrome P450 reductase, putative	14	5	366.037	3.98551e+06	28692.1	0.719911	5.30457e+06	605940	11.423	1.33096		4.0258e+06	3.96957e+06	3.96117e+06	6.00181e+06	5.38739e+06	4.52452e+06
Tb927.3.1900	conserved protein, unknown function	3	3	95.0324	426387	93096.5	21.8338	567983	80165.3	14.114	1.33208		449319	302644	527197	461802	586664	655482
Tb927.11.4460	ALBA-Domain Protein	8	8	341.58	2.70052e+07	1.49852e+06	5.54899	3.60045e+07	3.10959e+06	8.63667	1.33324		2.8245e+07	2.78738e+07	2.48969e+07	3.18338e+07	3.6882e+07	3.92976e+07
Tb927.11.12880	hypothetical protein, conserved	8	7	280.137	3.69715e+06	126276	3.41549	4.9432e+06	450545	9.11444	1.33703		3.72672e+06	3.83489e+06	3.52985e+06	4.36229e+06	5.00696e+06	5.46035e+06
Tb927.10.14320	Flagellum attachment zone protein 9	5	4	165.48	808878	78008.1	9.64399	1.08155e+06	185887	17.1871	1.3371		860663	698625	867345	1.30453e+06	1.09065e+06	849471
Tb927.7.4290	N-terminal conserved domain of Nudc./CS domain containing protein, putative	8	8	257.49	8.53365e+06	755070	8.84815	1.14106e+07	1.98348e+06	17.3828	1.33713		9.2286e+06	8.88829e+06	7.48405e+06	1.42154e+07	9.9787e+06	1.00376e+07
Tb927.11.4210	U-box domain containing protein, putative	15	12	696.574	7.94984e+06	387450	4.87369	1.06423e+07	376084	3.53386	1.33868		7.94953e+06	8.42452e+06	7.47546e+06	1.04783e+07	1.02862e+07	1.11625e+07
Tb927.11.14950	zinc finger protein 2	3	3	13.2993	5.34832e+06	304149	5.68682	7.1791e+06	1.16618e+06	16.2441	1.34231		5.15808e+06	5.10934e+06	5.77753e+06	8.49093e+06	7.38881e+06	5.65757e+06
Tb927.10.15330	CYTH domain containing protein, putative	7	6	358.69	3.87954e+06	141717	3.65294	5.21204e+06	291788	5.59835	1.34347		4.02413e+06	3.92744e+06	3.68706e+06	5.40149e+06	5.43479e+06	4.79984e+06
Tb927.10.13800	hypothetical protein, conserved	7	6	302.668	2.1297e+06	367670	17.2639	2.86572e+06	376408	13.1349	1.3456		1.67691e+06	2.13472e+06	2.57747e+06	2.36197e+06	2.96861e+06	3.26659e+06
Tb927.11.260	Putative intraflagellar transport protein F6	14	13	489.33	4.86758e+06	158007	3.24611	6.55285e+06	232463	3.54751	1.34622		4.64467e+06	4.99246e+06	4.96563e+06	6.28573e+06	6.52043e+06	6.85237e+06
Tb927.9.15460	calcium motive p-type ATPase, putative	14	14	703.623	1.07408e+07	498686	4.6429	1.44791e+07	679477	4.6928	1.34805		1.08569e+07	1.12852e+07	1.00803e+07	1.51821e+07	1.4695e+07	1.35603e+07
Tb927.8.3060	metallo-peptidase, Clan MF, Family M17	12	11	439.05	1.01128e+07	102232	1.01092	1.36389e+07	385715	2.82805	1.34868		1.0155e+07	9.97189e+06	1.02114e+07	1.31481e+07	1.40905e+07	1.36781e+07
Tb927.6.3050	aldehyde dehydrogenase family, putative	8	8	409.02	2.93868e+06	238315	8.10959	3.96736e+06	228861	5.76859	1.35005		2.79611e+06	3.27444e+06	2.74549e+06	4.19137e+06	3.65304e+06	4.05767e+06
Tb927.2.5760	Flagellar Member 8	6	6	154.58	1.08395e+06	75248.7	6.94206	1.46539e+06	67476.2	4.60466	1.35189		1.00178e+06	1.1836e+06	1.06648e+06	1.53682e+06	1.48447e+06	1.37487e+06
Tb927.11.9050	p21-C-terminal region-binding protein, putative	3	3	122.797	119262	16080.7	13.4835	161799	39923.4	24.6747	1.35667		139888	117244	100654	112761	210551	162084
Tb927.9.13490	metallo-peptidase, Clan MG, Family M24	3	3	118.303	1.11831e+06	76406.3	6.83227	1.51782e+06	203353	13.3977	1.35724		1.20832e+06	1.12509e+06	1.02153e+06	1.28118e+06	1.49462e+06	1.77767e+06
Tb927.11.11550 ;Tb927.11.11560	DNA topoisomerase II alpha, putative	6	6	236.01	922038	124255	13.4761	1.25438e+06	220605	17.5868	1.36044		746901	1.02202e+06	997189	1.18274e+06	1.55316e+06	1.02723e+06
Tb927.11.16730	dihydrolipoyl dehydrogenase	21	21	914.25	3.00366e+07	850601	2.83189	4.08928e+07	1.64673e+06	4.02694	1.36143		3.02616e+07	2.89007e+07	3.09474e+07	3.90145e+07	4.06395e+07	4.30242e+07
Tb927.11.8120	protein transport protein SEC13, putative	5	5	242.17	1.16044e+06	176172	15.1815	1.58231e+06	109851	6.94245	1.36354		934945	1.36494e+06	1.18143e+06	1.73219e+06	1.47199e+06	1.54274e+06
Tb927.1.1380	serine/threonine protein phosphatase 2A regulatory subunit, putative	4	4	88.4956	540021	112787	20.8857	736694	87335.3	11.855	1.36419		383531	644999	591535	859584	685952	664545
Tb927.8.4400	hypothetical protein, conserved	3	3	167.12	1.42281e+06	123134	8.65428	1.94298e+06	144432	7.43351	1.36559		1.27548e+06	1.57687e+06	1.41609e+06	1.80455e+06	2.14227e+06	1.88213e+06
Tb927.8.2200	terbinafine resistance locus protein (yip1), putative	5	5	169	5.29598e+06	134012	2.53044	7.27838e+06	302900	4.16163	1.37432		5.23863e+06	5.16821e+06	5.48109e+06	7.65296e+06	7.27108e+06	6.91112e+06
Tb927.11.6390	START domain containing protein, putative	11	11	301.536	8.62231e+06	130543	1.51401	1.18519e+07	181123	1.52822	1.37457		8.7725e+06	8.64019e+06	8.45424e+06	1.18946e+07	1.20494e+07	1.16119e+07
Tb927.6.2550	RNA-binding protein, putative	8	7	240.862	2.63612e+06	314732	11.9392	3.63532e+06	211642	5.82183	1.37904		2.23029e+06	2.99734e+06	2.68074e+06	3.89933e+06	3.62544e+06	3.38119e+06
Tb927.11.14140	ethanolamine-phosphate cytidylyltransferase	6	5	186.34	2.04422e+06	67286.2	3.29154	2.82119e+06	57224.1	2.02837	1.38008		1.94907e+06	2.09288e+06	2.0907e+06	2.90124e+06	2.77087e+06	2.79146e+06
Tb927.3.3220	RNA polymerase-associated protein CTR9, putative	3	3	117.65	754024	63052.7	8.36216	1.04237e+06	82947.9	7.95764	1.38241		676228	830662	755182	1.0112e+06	1.15589e+06	960013
Tb927.10.14930	Zinc finger CCCH domain-containing protein 39	3	3	132.151	1.04318e+06	69238.2	6.63724	1.44216e+06	230507	15.9834	1.38247		1.06013e+06	951185	1.11822e+06	1.75474e+06	1.36602e+06	1.20573e+06
Tb927.5.2080	GMP reductase	18	17	843.173	8.67807e+06	482523	5.56026	1.20088e+07	545135	4.53947	1.38381		8.03191e+06	9.19115e+06	8.81115e+06	1.26481e+07	1.20623e+07	1.1316e+07
Tb927.11.8060	SNARE associated Golgi protein, putative	14	14	772.182	1.41613e+07	570510	4.02865	1.97217e+07	717302	3.63711	1.39265		1.48968e+07	1.40809e+07	1.35063e+07	2.02746e+07	2.01819e+07	1.87087e+07
Tb927.8.7410 ;Tb927.4.5010	calreticulin, putative	48	46	2005.25	2.66225e+08	6.66415e+06	2.5032	3.70816e+08	4.32123e+06	1.16533	1.39287		2.70665e+08	2.56806e+08	2.71205e+08	3.71111e+08	3.75954e+08	3.65382e+08
Tb927.10.8080	Uncharacterized conserved protein (DUF2042), putative	6	6	209.73	1.00884e+06	99245.1	9.83756	1.40718e+06	37274.4	2.64888	1.39485		875802	1.11409e+06	1.03662e+06	1.35446e+06	1.43319e+06	1.43387e+06
Tb927.2.4090	signal recognition particle receptor beta subunit, putative	5	5	184.295	3.00027e+06	128431	4.28066	4.24011e+06	241152	5.68739	1.41324		3.11392e+06	2.82075e+06	3.06615e+06	4.4817e+06	3.91085e+06	4.32778e+06
Tb927.8.4060 ;Tb927.8.4110	flagellum-adhesion glycoprotein, putative	7	7	169.613	1.97345e+06	97941.9	4.96298	2.78906e+06	103735	3.71936	1.41329		1.99063e+06	2.08388e+06	1.84583e+06	2.64726e+06	2.82737e+06	2.89254e+06
Tb927.10.16120	inosine-5'-monophosphate dehydrogenase	43	40	1772.22	7.17561e+07	3.89304e+06	5.42538	1.01563e+08	1.94063e+06	1.91076	1.41539		6.94486e+07	6.85808e+07	7.72388e+07	1.04193e+08	9.95676e+07	1.00929e+08
Tb927.4.4380 ;Tb927.8.7980	Pyrophosphate-energized vacuolar membrane proton pump 1	20	18	788.389	2.19842e+07	758334	3.44946	3.11377e+07	1.47314e+06	4.73103	1.41637		2.10749e+07	2.19463e+07	2.29313e+07	2.92116e+07	3.14133e+07	3.27883e+07
Tb927.10.7570	dihydrolipoamide acetyltransferase E2 subunit, putative	13	13	504.864	1.32408e+07	516956	3.90427	1.87544e+07	288172	1.53656	1.41641		1.32777e+07	1.38546e+07	1.259e+07	1.84723e+07	1.86407e+07	1.91501e+07
Tb927.11.2130	proteasome regulatory non-ATP-ase subunit 3	4	3	116.2	955182	78109.8	8.17748	1.35353e+06	186918	13.8097	1.41704		852804	970444	1.0423e+06	1.36282e+06	1.1201e+06	1.57767e+06
Tb927.5.1520	ATP-dependent protease ATPase subunit HslU1	10	9	211.842	4.52292e+06	83180.6	1.83909	6.42311e+06	115138	1.79256	1.42012		4.45714e+06	4.64027e+06	4.47136e+06	6.37407e+06	6.58209e+06	6.31316e+06
Tb927.11.7780	Mitochondrial import receptor subunit ATOM46	6	6	212.334	2.20452e+06	137405	6.23291	3.13797e+06	174350	5.55614	1.42343		2.10801e+06	2.39883e+06	2.1067e+06	2.93857e+06	3.11206e+06	3.36328e+06
Tb927.11.15150	1-acyl-sn-glycerol-3-phosphate acyltransferase, putative	5	5	167.87	3.37086e+06	356764	10.5838	4.81477e+06	316470	6.5729	1.42835		3.70992e+06	3.5249e+06	2.87776e+06	5.23247e+06	4.74511e+06	4.46673e+06
Tb927.8.2460	hypothetical protein, conserved	7	7	291.431	6.0383e+06	495465	8.20537	8.64019e+06	463803	5.36797	1.4309		6.61953e+06	6.0866e+06	5.40878e+06	9.27803e+06	8.18883e+06	8.45372e+06
Tb927.10.8440 ;Tb927.10.8450 ;Tb927.10.8460 ;Tb927.10.8470 ;Tb927.10.8480 ;Tb927.10.8490 ;Tb927.10.8500 ;Tb927.10.8510	THT1 - hexose transporter, putative	6	6	225.3	5.36112e+07	4.65748e+06	8.68752	7.70252e+07	4.89523e+06	6.35537	1.43674		5.68742e+07	4.70246e+07	5.69347e+07	7.25562e+07	7.46807e+07	8.38385e+07
Tb927.8.1570	Uncharacterised protein family (UPF0172), putative	3	3	208.35	3.57914e+06	271990	7.59931	5.14703e+06	403370	7.83693	1.43807		3.24876e+06	3.57373e+06	3.91493e+06	4.7219e+06	5.0302e+06	5.689e+06
Tb927.1.720	phosphoglycerate kinase	27	4	949.894	1.03651e+07	228471	2.20424	1.49591e+07	438795	2.9333	1.44322		1.05514e+07	1.00433e+07	1.05006e+07	1.47511e+07	1.45568e+07	1.55694e+07
Tb927.8.6760	IgE-dependent histamine-releasing factor, putative	14	8	587.82	9.04465e+06	335496	3.70933	1.30545e+07	128520	0.984488	1.44334		8.69434e+06	9.49693e+06	8.94269e+06	1.30704e+07	1.32034e+07	1.28898e+07
Tb927.8.2740	mitochondrial RNA binding protein	8	7	448.808	9.13458e+06	539640	5.90766	1.32021e+07	471500	3.57139	1.44529		9.32798e+06	9.67723e+06	8.39854e+06	1.2561e+07	1.33639e+07	1.36815e+07
Tb927.5.3510	structural maintenance of chromosome 3 , putative	4	3	43.5906	477643	145930	30.552	691458	47612.8	6.88586	1.44765		347088	404502	681339	745992	629985	698396
Tb927.11.5180	hypothetical protein, conserved	9	9	160.999	2.04163e+06	163254	7.99623	2.95684e+06	79826.3	2.69972	1.44827		1.81134e+06	2.14263e+06	2.17093e+06	2.92842e+06	3.06566e+06	2.87643e+06
Tb927.3.3820	hypothetical protein, conserved	3	3	106.43	1.15751e+06	128079	11.065	1.67758e+06	92129.5	5.49181	1.4493		1.31294e+06	999254	1.16034e+06	1.80063e+06	1.65315e+06	1.57896e+06
Tb927.10.6060	universal minicircle sequence binding protein 2	8	6	347.96	7.20461e+06	806428	11.1932	1.0444e+07	1.07787e+06	10.3205	1.44963		8.34095e+06	6.55256e+06	6.72032e+06	8.92228e+06	1.11281e+07	1.12817e+07
Tb927.3.3130	Present in the outer mitochondrial membrane proteome 24	9	8	354.238	3.64921e+06	249418	6.83485	5.34909e+06	77480.9	1.44849	1.46582		3.46817e+06	4.0019e+06	3.47757e+06	5.4576e+06	5.30805e+06	5.28163e+06
Tb927.5.5230	expression site-associated gene 3 (ESAG3) protein, putative	3	3	35.3088	2.86359e+06	191643	6.6924	4.2101e+06	387166	9.19611	1.47022		3.03244e+06	2.96276e+06	2.59556e+06	4.75292e+06	3.87658e+06	4.00081e+06
Tb927.3.3410	aspartyl aminopeptidase, putative	7	6	193.961	3.62975e+06	136039	3.74789	5.33934e+06	557704	10.4452	1.471		3.67217e+06	3.44602e+06	3.77105e+06	4.68542e+06	5.28441e+06	6.04819e+06
Tb927.11.7380	glycerol-3-phosphate dehydrogenase (FAD-dependent), mitochondrial	46	43	2032.76	1.00526e+08	3.34177e+06	3.32427	1.4795e+08	3.51811e+06	2.3779	1.47176		9.73707e+07	1.05151e+08	9.90576e+07	1.52758e+08	1.44438e+08	1.46655e+08
Tb927.3.5620	Facilitates chromatin transcription complex subunit spt16	13	13	486.303	1.12953e+07	594459	5.26288	1.66506e+07	882337	5.29914	1.47411		1.15597e+07	1.18542e+07	1.0472e+07	1.78072e+07	1.64776e+07	1.56668e+07
Tb927.5.1810 ;Tb927.5.1830	lysosomal/endosomal membrane protein p67	43	39	1922.76	9.5323e+07	4.12268e+06	4.32496	1.40552e+08	4.21169e+06	2.99654	1.47448		9.76718e+07	9.877e+07	8.95273e+07	1.40435e+08	1.35452e+08	1.45767e+08
Tb927.11.3280	Kinesin-13 5, putative	3	3	132.428	1.16265e+06	169137	14.5476	1.72186e+06	105834	6.14649	1.48098		975791	1.3854e+06	1.12676e+06	1.86899e+06	1.67211e+06	1.62449e+06
Tb927.11.14290	vacuolar sorting protein, putative	3	3	102.41	477972	88067.6	18.4253	711267	86274	12.1296	1.4881		354805	523545	555565	794482	592386	746934
Tb927.10.8980	hypothetical protein, conserved	5	5	195.58	9.7054e+06	606979	6.25403	1.44717e+07	230346	1.5917	1.4911		9.07248e+06	9.51968e+06	1.05241e+07	1.42793e+07	1.43404e+07	1.47956e+07
Tb927.1.2750	hypothetical protein, conserved	9	8	200.074	6.36681e+06	27022.9	0.424434	9.53983e+06	401397	4.20759	1.49837		6.393e+06	6.32961e+06	6.37781e+06	9.61889e+06	9.01348e+06	9.98712e+06
Tb927.1.2230	small myristoylated protein 1-1	10	3	468.98	3.75729e+06	98504.8	2.6217	5.66041e+06	99538.1	1.7585	1.50651		3.63076e+06	3.77008e+06	3.87103e+06	5.56025e+06	5.62482e+06	5.79615e+06
Tb927.10.11930	beta-D-hydroxybutyrate dehydrogenase	4	4	90.8077	1.97259e+06	254391	12.8963	2.97708e+06	113074	3.79817	1.50922		1.6209e+06	2.08283e+06	2.21405e+06	2.87889e+06	2.91687e+06	3.13548e+06
Tb927.11.3220	metacaspase	9	9	327.409	6.63448e+06	649154	9.78456	1.0023e+07	308871	3.08162	1.51075		6.18077e+06	7.5525e+06	6.17016e+06	9.66637e+06	1.04198e+07	9.9829e+06
Tb927.11.190	elongation factor, putative	5	5	90.7525	1.36406e+06	56740.9	4.1597	2.06399e+06	89540.3	4.33822	1.51312		1.30342e+06	1.4399e+06	1.34887e+06	2.0301e+06	1.97527e+06	2.1866e+06
Tb927.7.2950	ATPase family associated with various cellular activities (AAA), putative	4	4	97.2906	1.00918e+06	99037.7	9.81364	1.5291e+06	24976.5	1.63341	1.51519		989429	898979	1.13915e+06	1.51423e+06	1.56429e+06	1.50879e+06
Tb927.9.6530	hypothetical protein	6	6	166.953	2.36442e+06	170816	7.22444	3.58711e+06	275169	7.67103	1.51712		2.13993e+06	2.55393e+06	2.39939e+06	3.47419e+06	3.32107e+06	3.96609e+06
Tb927.11.4320	Uncharacterized ACR, COG1678, putative	6	6	257.954	2.17092e+06	64124	2.95377	3.31479e+06	314028	9.47355	1.5269		2.26051e+06	2.13831e+06	2.11395e+06	3.6786e+06	2.91231e+06	3.35346e+06
Tb927.11.5290	mitochondrial carrier protein	4	4	116.39	1.2154e+06	72652.5	5.97765	1.86352e+06	143543	7.70278	1.53325		1.15873e+06	1.31796e+06	1.16951e+06	2.0639e+06	1.79149e+06	1.73516e+06
Tb927.11.3970	hypothetical protein, conserved	4	4	154.54	2.10489e+06	280157	13.3098	3.26568e+06	170870	5.23229	1.55147		1.72713e+06	2.39724e+06	2.1903e+06	3.24296e+06	3.06869e+06	3.48538e+06
Tb927.2.3880	heterogeneous nuclear ribonucleoproteins F/H homologue	9	9	306.425	8.78975e+06	242390	2.75765	1.36493e+07	659837	4.83423	1.55286		8.75298e+06	9.10328e+06	8.51297e+06	1.3999e+07	1.42236e+07	1.27252e+07
Tb927.8.3250	dynein heavy chain, putative	8	8	165.239	2.11334e+06	107710	5.09669	3.2837e+06	22607.3	0.68847	1.5538		1.96911e+06	2.14302e+06	2.22789e+06	3.31074e+06	3.2554e+06	3.28497e+06
Tb927.10.3640	nuclear transmembrane protein, putative	5	5	108.559	3.707e+06	160230	4.32236	5.77576e+06	530962	9.19293	1.55807		3.48728e+06	3.76889e+06	3.86484e+06	5.53993e+06	6.51107e+06	5.27629e+06
Tb927.2.340 ;Tb927.6.5170	retrotransposon hot spot protein 4 (RHS4), putative	34	9	1507.4	5.59979e+06	127005	2.26804	8.76045e+06	622137	7.10166	1.56443		5.70958e+06	5.66799e+06	5.42179e+06	8.13622e+06	8.53559e+06	9.60953e+06
Tb927.11.5400	signal recognition particle 54 kDa	3	3	72.5996	741793	85803.2	11.567	1.17107e+06	168861	14.4193	1.57871		807569	797214	620597	1.07339e+06	1.0312e+06	1.40863e+06
Tb927.10.12010	hypothetical protein, conserved	4	4	209.93	2.13018e+06	172904	8.11685	3.3759e+06	99191.1	2.93821	1.58479		2.3169e+06	2.17356e+06	1.90009e+06	3.39289e+06	3.48799e+06	3.24681e+06
Tb927.1.120 ;Tb927.1.70 ;Tb927.4.260 ;Tb927.4.270 ;Tb927.4.280 ;Tb927.4.290 ;Tb927.4.300 ;Tb927.7.1990	retrotransposon hot spot protein 4 (RHS4), putative	47	16	2088.16	2.79171e+07	1.49629e+06	5.35976	4.48247e+07	926501	2.06694	1.60564		2.90663e+07	2.88813e+07	2.58037e+07	4.61307e+07	4.40798e+07	4.42637e+07
Tb09.v4.0154	expression site-associated gene 3 (ESAG3, pseudogene), putative	6	4	227.57	1.24592e+07	798432	6.40838	2.00508e+07	1.29894e+06	6.47824	1.60932		1.2941e+07	1.31027e+07	1.13339e+07	2.1651e+07	1.84695e+07	2.00318e+07
Tb927.7.1300	protein disulfide isomerase, putative	31	29	1216.72	7.04195e+07	1.36059e+06	1.93212	1.14904e+08	3.47914e+06	3.02787	1.63171		7.06125e+07	7.1981e+07	6.8665e+07	1.19823e+08	1.12532e+08	1.12357e+08
Tb927.10.15350	histone H3 variant V	7	5	187.949	3.12261e+06	80680.2	2.58374	5.15227e+06	104256	2.02349	1.64998		3.13193e+06	3.01947e+06	3.21644e+06	5.02738e+06	5.14684e+06	5.28258e+06
Tb927.1.4050	ser/thr protein phosphatase, putative	7	6	259.848	1.47527e+06	231736	15.708	2.48189e+06	215962	8.70152	1.68233		1.26846e+06	1.79885e+06	1.3585e+06	2.17918e+06	2.59805e+06	2.66842e+06
Tb927.5.2620	hypothetical protein, conserved	4	4	112.6	1.26505e+06	208994	16.5206	2.23173e+06	380637	17.0557	1.76414		981575	1.47923e+06	1.33435e+06	2.58952e+06	2.40116e+06	1.70453e+06
Tb927.10.7090	Alternative oxidase, mitochondrial	44	44	1505.23	1.23629e+08	2.9188e+06	2.36094	2.18236e+08	1.82383e+06	0.835712	1.76526		1.23124e+08	1.27429e+08	1.20333e+08	2.19715e+08	2.19327e+08	2.15667e+08
Tb927.8.4540	PAB1-binding protein , putative	13	13	485.448	1.30983e+07	487011	3.71812	2.34378e+07	3.02354e+06	12.9003	1.78937		1.34108e+07	1.34736e+07	1.24105e+07	1.96953e+07	2.35178e+07	2.71002e+07
Tb927.11.2750	Present in the outer mitochondrial membrane proteome 12	5	4	102.669	1.57513e+06	420536	26.6985	2.86205e+06	848513	29.647	1.81702		1.87495e+06	980413	1.87004e+06	1.8661e+06	2.78037e+06	3.9397e+06
Tb927.11.4920	hypothetical protein, conserved	3	3	46.7248	568948	58255.4	10.2392	1.04514e+06	42780.5	4.0933	1.83696		503077	559031	644735	1.01473e+06	1.01504e+06	1.10564e+06
Tb927.1.4490	acetyltransferase, putative	4	4	142.77	7.45172e+06	502474	6.74306	1.37124e+07	682674	4.97852	1.84016		6.76227e+06	7.94548e+06	7.64741e+06	1.43198e+07	1.27588e+07	1.40586e+07
Tb927.2.6220 ;Tb927.2.6150 ;Tb927.2.6200 ;Tb927.2.6240 ;Tb927.2.6280 ;Tb927.2.6320 ;Tb927.9.7470	adenosine transporter 2, putative	3	3	46.3716	1.15201e+06	53028.2	4.6031	2.15863e+06	194003	8.98734	1.87379		1.2262e+06	1.10542e+06	1.12441e+06	1.98312e+06	2.42901e+06	2.06375e+06
Tb927.5.1160	Degradation arginine-rich protein for mis-folding, putative	7	7	203.952	1.09674e+07	458598	4.18145	2.06158e+07	1.41977e+06	6.88683	1.87973		1.15037e+07	1.10152e+07	1.03834e+07	1.9884e+07	1.93624e+07	2.26009e+07
Tb927.7.900	hypothetical protein, conserved	8	8	325.119	2.07793e+06	77607.9	3.73487	3.95559e+06	348035	8.79858	1.90362		1.98602e+06	2.17584e+06	2.07193e+06	3.48401e+06	4.31347e+06	4.06928e+06
Tb927.2.820	retrotransposon hot spot protein 1 (RHS1), interrupted	14	4	564.231	2.21984e+06	286266	12.8958	4.22645e+06	249453	5.90219	1.90395		1.84796e+06	2.26719e+06	2.54435e+06	4.57714e+06	4.08432e+06	4.01789e+06
Tb927.7.2390	Tripartite attachment complex protein 102	4	4	123.54	579116	50902.7	8.78973	1.12834e+06	64661.5	5.7307	1.94838		607415	622290	507643	1.18831e+06	1.03857e+06	1.15813e+06
Tb927.8.5600	transaldolase, putative	5	5	122.32	5.43854e+06	282157	5.18811	1.10429e+07	814402	7.37486	2.0305		5.04252e+06	5.67893e+06	5.59417e+06	9.89559e+06	1.17036e+07	1.15296e+07
Tb927.8.7780 ;Tb927.4.4550	hypothetical protein, conserved	3	3	154.64	705389	52998.3	7.51334	1.43275e+06	65645.7	4.58181	2.03114		634994	718301	762872	1.49239e+06	1.34131e+06	1.46454e+06
Tb927.2.2120	Serine/threonine-protein kinase NEK22, putative	4	4	116.144	5.61379e+06	258898	4.61182	1.17657e+07	216970	1.84409	2.09586		5.90799e+06	5.65545e+06	5.27794e+06	1.19583e+07	1.18763e+07	1.14626e+07
Tb927.10.12180	hypothetical protein, conserved	3	3	136.64	287704	48829	16.972	640393	77025.6	12.0279	2.22588		219870	310426	332815	684179	704880	532120
Tb927.10.1390	hypoxanthine-guanine phosphoribosyltransferase, putative	13	11	432.637	2.31586e+07	1.0187e+06	4.39878	5.4542e+07	2.80335e+06	5.13981	2.35515		2.2137e+07	2.45491e+07	2.27897e+07	5.79976e+07	5.44971e+07	5.11312e+07
Tb927.3.5660	UDP-GlcNAc:alpha3-D-mannoside beta-1,2-N-acetylglucosaminyltransferase I	4	4	72.4678	198077	50978.1	25.7365	516769	44418.6	8.59544	2.60893		260847	135982	197404	460290	568822	521196
Tb927.11.2670	Nucleoporin NUP59	7	5	296.879	3.50608e+06	136257	3.8863	9.16293e+06	1.00368e+06	10.9537	2.61344		3.69661e+06	3.38584e+06	3.4358e+06	7.84564e+06	9.36372e+06	1.02794e+07
Tb927.3.1110	Putative intraflagellar transport protein A1	11	11	392.588	1.22564e+07	303950	2.47992	3.21578e+07	3.6589e+06	11.3779	2.62375		1.25735e+07	1.18466e+07	1.23492e+07	2.7306e+07	3.61414e+07	3.30261e+07
Tb927.7.7530 ;Tb927.6.170 ;Tb927.6.180 ;Tb927.6.190 ;Tb927.7.6050 ;Tb927.7.6060 ;Tb927.7.6070 ;Tb927.7.7520 ;Tb927.8.7590 ;Tb927.8.7860 ;Tb927.8.7870 ;Tb927.8.7890 ;Tb927.8.7900 ;Tb927.8.7910 ;Tb927.8.7920 ;Tb927.8.7940	receptor-type adenylate cyclase GRESAG 4, putative	10	6	248.325	669889	90254.4	13.4731	1.76167e+06	191746	10.8843	2.62979		666517	561074	782074	2.01649e+06	1.71455e+06	1.55396e+06
Tb927.7.190	thimet oligopeptidase, putative	12	10	492.266	1.60152e+07	1.45075e+06	9.05856	4.57074e+07	2.5701e+06	5.62293	2.854		1.46586e+07	1.80265e+07	1.53605e+07	4.86236e+07	4.6128e+07	4.23705e+07
Tb927.5.2850	radial spoke protein RSP2, putative	8	5	112.4	7.5673e+07	3.07657e+06	4.06561	2.54147e+08	1.25451e+07	4.93614	3.35849		7.3917e+07	7.31034e+07	7.99985e+07	2.4407e+08	2.46539e+08	2.71831e+08
Tb927.11.7840	ribonucleoside-diphosphate reductase large chain	14	14	462.902	2.18771e+07	711243	3.25108	7.39569e+07	1.3047e+07	17.6413	3.38055		2.08896e+07	2.22057e+07	2.25362e+07	5.69278e+07	7.63197e+07	8.86231e+07
Tb927.9.9860	Hsp70 protein, putative	18	18	770.29	7.65224e+07	1.36488e+06	1.78363	2.6651e+08	2.27604e+06	0.854016	3.48277		7.84021e+07	7.59626e+07	7.52025e+07	2.63454e+08	2.68913e+08	2.67163e+08
Tb927.8.6110	3-hydroxy-3-methylglutaryl-CoA synthase, putative	14	14	666.497	1.01686e+08	7.62312e+06	7.49671	3.76475e+08	3.13597e+07	8.32981	3.70232		1.07921e+08	1.06185e+08	9.09521e+07	3.62329e+08	3.47147e+08	4.19949e+08
Tb927.3.4980	hypothetical protein, conserved, frameshift	4	4	143.6	5.95879e+06	2.42102e+06	40.6295	2.43739e+07	4.81009e+06	19.7346	4.09042		8.50176e+06	2.70186e+06	6.67274e+06	1.81508e+07	2.51065e+07	2.98645e+07
Tb927.6.3940	Autophagy-related protein 27, putative	7	7	117.579	2.12727e+07	309978	1.45716	9.34978e+07	7.86632e+06	8.41337	4.3952		2.14032e+07	2.0845e+07	2.15698e+07	1.01384e+08	9.63495e+07	8.27596e+07
Tb927.6.2930	ATPase family associated with various cellular activities (AAA), putative	5	5	52.2562	794309	37271.6	4.69233	3.75488e+06	95384.8	2.54029	4.72723		742393	812372	828161	3.63318e+06	3.76534e+06	3.86612e+06
Tb927.9.16160	variant surface glycoprotein (VSG, pseudogene), putative	3	3	37.87	5.06276e+07	8.71399e+06	17.2119	2.98011e+08	3.33539e+07	11.1922	5.88633		4.70989e+07	4.21664e+07	6.26175e+07	2.50897e+08	3.23563e+08	3.19571e+08
Tb927.10.350	protein kinase PK4, putative	3	3	72.82	6.60857e+06	864626	13.0834	4.58637e+07	5.13487e+06	11.1959	6.94004		7.52232e+06	6.85538e+06	5.44802e+06	5.01648e+07	4.87803e+07	3.8646e+07
Tb927.8.8120	hypothetical protein, conserved	4	4	245.71	49788.6	6918.24	13.8952	423570	98010.8	23.1392	8.50736		40776.9	57593.7	50995.3	293911	445965	530833
