# Supplementary material for: Glycerol supports growth of the Trypanosoma brucei bloodstream forms in the absence of glucose: Analysis of metabolic adaptations on glycerol-rich conditions
Source: PLoS Pathog. 2018 Nov 1;14(11):e1007412. doi: 10.1371/journal.ppat.1007412 (PMC6245841; doi:10.1371/journal.ppat.1007412)
Supplement: S3 Table — (XLS) [file ppat.1007412.s004.xls]

## Sheet: S3 Table - Analysis Glycolysis
S3 Table. Comparison of the expression of proteins involved in glucose and glycerol metabolism between BSF adapted to CMM_Glc and CMM_Glyc/GlcNAca
a, These data are represented in Fig 5C
b, includes the HK1 and HK 2 isoforms, since no specific peptides have been detected
		Number of	Number of	Confidence	CMM_Glc			CMM_Glyc/GlcNAc			Ratio		CMM_Glc			CMM_Glyc/GlcNAc
ID	Protein name (enzyme abbreviation) (step in Fig. 1)	peptides	unique	score							Glyc/
		detected	peptides		Mean	±SD	±SD (%)	Mean	±SD	±SD (%)	Glc		Exp 1	Exp 2	Exp 3	Exp 1	Exp 2	Exp 3
GLUCOSE AND GLYCEROL CONVERSION INTO PYRUVATE, GLUCONEOGENESIS
Tb927.10.2010 Tb927.10.2020	Hexokinase (HK) (1)	104b	104b	6218	2.85402e+09	7.15863e+07	2.50826	2.98289e+09	9.3187e+07	3.12405	0.93		2.89115e+09	2.91703e+09	2.75389e+09	3.09003e+09	2.86286e+09	2.99578e+09
Tb927.1.3830	Glucose-6-phosphate isomerase (GPI) (2)	60	58	2394.18	1.91041e+08	5.06257e+06	2.65	1.7996e+08	5.76136e+06	3.20146	0.94		1.86413e+08	1.98085e+08	1.88623e+08	1.8501e+08	1.71898e+08	1.82973e+08
Tb927.3.3270	ATP-dependent 6-phosphofructokinase (PFK) (3a)	97	91	4179.26	1.33806e+09	2.76786e+07	2.06856	1.60652e+09	4.9971e+07	3.11051	1.20		1.3478e+09	1.36603e+09	1.30036e+09	1.55264e+09	1.59386e+09	1.67306e+09
Tb927.9.8720	Fructose-1,6-bisphosphatase (FBPase) (3b)	11	11	467.2	8.30858e+06	404628	4.87	8.50506e+06	806660	9.48446	1.02		7.73831e+06	8.55268e+06	8.63475e+06	9.31374e+06	8.79755e+06	7.40389e+06
Tb927.10.5620	Fructose-bisphosphate aldolase (Aldo) (4)	119	118	4629.83	3.32684e+09	3.8597e+07	1.16017	3.79813e+09	1.28071e+08	3.37195	1.14		3.37652e+09	3.28242e+09	3.32158e+09	3.68136e+09	3.73661e+09	3.97641e+09
Tb927.11.5520	Triosephosphate isomerase (TIM) (5)	29	29	1463.31	2.81071e+08	5.61836e+06	1.99891	2.73841e+08	5.63758e+06	2.05871	0.97		2.78132e+08	2.88934e+08	2.76147e+08	2.78217e+08	2.77424e+08	2.65881e+08
Tb927.6.4280	Glyceraldehyde 3-phosphate dehydrogenase (GAPDH) (8)	134	127	6223.92	3.2312e+09	6.20199e+07	1.9194	3.05903e+09	5.99634e+07	1.96021	0.95		3.24925e+09	3.29651e+09	3.14784e+09	2.98351e+09	3.06338e+09	3.1302e+09
Tb927.1.700	Phosphoglycerate kinase (PGKC) (9)	63	13	2739.56	9.459e+07	1.10361e+06	1.16673	1.16664e+08	4.19754e+06	3.59797	1.23		9.53874e+07	9.53533e+07	9.30294e+07	1.13358e+08	1.14047e+08	1.22587e+08
Tb927.10.7930	2,3-phosphoglycerate mutase (PGAM) (10)	28	27	1207	7.52084e+07	1.90091e+06	2.52752	8.60548e+07	4.01677e+06	4.66768	1.24		7.3345e+07	7.78182e+07	7.44621e+07	8.96039e+07	8.81214e+07	8.04391e+07
Tb927.10.2890	Enolase (11)	84	78	4281	1048442507	1.90362e+07	1.81566	945628570	2.4507e+07	2.59161	0.90		1070427095	1050906487	1023993938	977657637	918147085	941080989
Tb927.10.14140	Pyruvate kinase (PYK) (16)	77	72	3497.01	5.0206e+08	1.62267e+07	3.23201	5.30869e+08	3.68742e+06	0.694601	1.06		5.13551e+08	5.13518e+08	4.79112e+08	5.36037e+08	5.27681e+08	5.28889e+08
Tb927.9.12550-Tb927.9.12630	Glycerol kinase (GK) (7)	84	83	4508.11	9.80621e+08	2.27125e+07	2.31613	2.47758e+08	3.13393e+06	1.26491	0.25		9.72763e+08	1.01152e+09	9.57579e+08	2.45812e+08	2.45283e+08	2.5218e+08
Tb927.8.3530	NAD-dependent glycerol-3-phosphate dehydrogenase (GPDH) (6)	50	50	2875.2	7.60917e+08	3.41072e+07	4.48238	6.68221e+08	1.04747e+07	1.56755	0.88		7.45708e+08	8.08164e+08	7.2888e+08	6.60803e+08	6.83035e+08	6.60826e+08
Tb927.11.7380	FAD-dependentglycerol-3-phosphate dehydrogenase (FAD-GPDH) (21)	46	43	2032.76	1.00526e+08	3.34177e+06	3.32427	1.4795e+08	3.51811e+06	2.3779	1.47		9.73707e+07	1.05151e+08	9.90576e+07	1.52758e+08	1.44438e+08	1.46655e+08
Tb927.10.7090	Alternative oxidase (TAO) (25)	44	44	1505.23	1.23629e+08	2.9188e+06	2.36094	2.18236e+08	1.82383e+06	0.835712	1.77		1.23124e+08	1.27429e+08	1.20333e+08	2.19715e+08	2.19327e+08	2.15667e+08
SUCCINATE PRODUCTION
Tb927.2.4210	Phosphoenolpyruvate carboxykinase (PEPCK) (12)	44	42	1730.2	8.28685e+07	2.36523e+06	2.8542	9.21643e+07	250383	0.27167	1.11		8.13405e+07	8.62094e+07	8.10556e+07	9.20167e+07	9.25169e+07	9.19594e+07
Tb927.10.15410	Glycosomal malate dehydrogenase (MDHg) (13)	2	2	99.5	412278	16245.8	3.94051	300193	22100.4	7.36205	0.73		396023	406343	434467	273612	299247	327722
Tb927.5.930	Glycosomal NADH-dependent fumarate reductase (FRDg) (15)	9	1	234	1.13518e+06	116816	10.2905	882246	174386	19.7662	0.78		1300335	1056023	1049181	809774	1122631	714333
ALANINE PRODUCTION
Tb927.1.3950	Alanine aminotransferase (ALAT) (17)	28	27	879.185	9.54114e+07	296664	0.310932	1.10163e+08	2.95985e+06	2.6868	1.15		9.55159e+07	9.57111e+07	9.50073e+07	1.14139e+08	1.09307e+08	1.07042e+08
ACETATE PRODUCTION
Tb927.10.12700	Pyruvate dehydrogenase E1 alpha subunit (PDH-E1α) (18α)	16	16	484.57	1.80081e+07	599430	3.32866	1.91911e+07	645856	3.36539	1.07		1.8607e+07	1.71891e+07	1.82284e+07	1.86798e+07	1.87914e+07	2.01022e+07
Tb927.3.1790	Pyruvate dehydrogenase E1 beta subunit (PDH-E1β) (18β)	15	15	655.979	2.84178e+07	184518	0.649304	3.23048e+07	1.25565e+06	3.8869	1.14		2.82071e+07	2.83898e+07	2.86565e+07	3.15222e+07	3.40766e+07	3.13156e+07
Tb927.10.7570; Tb11.v5.0774	Dihydrolipoamide acetyltransferase E2 subunit (PDH-E2) (18γ)	13	13	504.864	1.32408e+07	516956	3.90427	1.87544e+07	288172	1.53656	1.42		1.32777e+07	1.38546e+07	1.259e+07	1.84723e+07	1.86407e+07	1.91501e+07
Tb927.10.2350	Pyruvate dehydrogenase complex E3 binding protein (PDH-E3) (18δ)	2	2	29.7933	2.57559e+06	166940	6.48161	2.05487e+06	149485	7.27466	0.80		2.80578e+06	2.41509e+06	2.50589e+06	1.96067e+06	1.93808e+06	2.26587e+06
Tb927.3.4260	Acetyl-CoA thioesterase (ACH) (19a)	1	1	52.41	399824	62040.1	15.5169	529163	76017.7	14.3657	1.32		407803	471502	320165	507348	448905	631236
Tb927.11.2690	Acetate:succinate CoA-transferase (ASCT) (19b)	13	12	443.416	1.83619e+07	646475	3.52075	1.13068e+07	422818	3.73951	0.62		1.83231e+07	1.91723e+07	1.75902e+07	1.13599e+07	1.07644e+07	1.1796e+07
Tb927.3.2230	Succinyl-CoA synthetase alpha subunit (SCoASα) (20α)	11	11	514.053	2.38445e+07	782786	3.28287	2.47826e+07	495153	1.99799	1.04		2.48524e+07	2.37372e+07	2.2944e+07	2.52461e+07	2.40963e+07	2.50054e+07
Tb927.10.7410	Succinyl-CoA synthetase beta subunit (SCoASβ) (20β)	22	22	983.03	3.08982e+07	895633	2.89866	3.44158e+07	957252	2.78143	1.11		3.11543e+07	3.18444e+07	2.96959e+07	3.34117e+07	3.41314e+07	3.57042e+07
